# Supplementary material for: Privacy risks of whole-slide image sharing in digital pathology
Source: Nat Commun. 2023 May 4;14:2577. doi: 10.1038/s41467-023-37991-y (PMC10160114; doi:10.1038/s41467-023-37991-y)
Supplement: Supplementary file 3 — Source Data [file 41467_2023_37991_MOESM3_ESM.zip]

Archive with 9 entries (9 files):
- Figure-10_cE-2b.csv
- Figure-3_E-1.csv
- Figure-4_E-2a.csv
- Figure-5_E-2b.csv
- Figure-7a_number-patients.csv
- Figure-7b_number-slides.csv
- Figure-9_crop-shifts.csv
- graphs.Rmd
- graphs.nb.html
