# Supplementary material for: Privacy risks of whole-slide image sharing in digital pathology
Source: Nat Commun. 2023 May 4;14:2577. doi: 10.1038/s41467-023-37991-y (PMC10160114; doi:10.1038/s41467-023-37991-y)
Supplement: Supplementary file 3 — Source Data [file 41467_2023_37991_MOESM3_ESM.zip › Figure-10_cE-2b.csv]

extractor	metric	distance	result
inception	new_euclid	2	0.1375
inception	new_euclid	2	0.1875
inception	new_euclid	2	0.15
inception	new_euclid	2	0.1375
inception	new_euclid	2	0.16250000000000006
inception	new_euclid	2	0.15000000000000002
inception	new_euclid	2	0.08750000000000001
inception	new_euclid	2	0.125
inception	new_euclid	2	0.16250000000000006
inception	new_euclid	2	0.1875
inception	new_euclid	2	0.1
inception	new_euclid	2	0.16249999999999998
inception	new_euclid	2	0.15000000000000002
inception	new_euclid	2	0.15000000000000002
inception	new_euclid	2	0.125
inception	new_euclid	2	0.1
inception	new_euclid	2	0.15000000000000002
inception	new_euclid	2	0.125
inception	new_euclid	2	0.2
inception	new_euclid	2	0.15
inception	new_euclid	5	0.1125
inception	new_euclid	5	0.08750000000000001
inception	new_euclid	5	0.1
inception	new_euclid	5	0.1125
inception	new_euclid	5	0.1625
inception	new_euclid	5	0.1
inception	new_euclid	5	0.1
inception	new_euclid	5	0.11250000000000004
inception	new_euclid	5	0.0625
inception	new_euclid	5	0.0875
inception	new_euclid	5	0.0625
inception	new_euclid	5	0.075
inception	new_euclid	5	0.07500000000000001
inception	new_euclid	5	0.1125
inception	new_euclid	5	0.08750000000000001
inception	new_euclid	5	0.0625
inception	new_euclid	5	0.1
inception	new_euclid	5	0.125
inception	new_euclid	5	0.11250000000000004
inception	new_euclid	5	0.08750000000000001
inception	new_euclid	8	0.0625
inception	new_euclid	8	0.07500000000000001
inception	new_euclid	8	0.05
inception	new_euclid	8	0.1
inception	new_euclid	8	0.0
inception	new_euclid	8	0.0625
inception	new_euclid	8	0.025
inception	new_euclid	8	0.08750000000000001
inception	new_euclid	8	0.08750000000000001
inception	new_euclid	8	0.037500000000000006
inception	new_euclid	8	0.07500000000000001
inception	new_euclid	8	0.0625
inception	new_euclid	8	0.0125
inception	new_euclid	8	0.0625
inception	new_euclid	8	0.0625
inception	new_euclid	8	0.07500000000000001
inception	new_euclid	8	0.0625
inception	new_euclid	8	0.1
inception	new_euclid	8	0.125
inception	new_euclid	8	0.0625
inception	new_euclid	11	0.037500000000000006
inception	new_euclid	11	0.025
inception	new_euclid	11	0.037500000000000006
inception	new_euclid	11	0.05
inception	new_euclid	11	0.11250000000000004
inception	new_euclid	11	0.037500000000000006
inception	new_euclid	11	0.025
inception	new_euclid	11	0.0625
inception	new_euclid	11	0.025
inception	new_euclid	11	0.037500000000000006
inception	new_euclid	11	0.037500000000000006
inception	new_euclid	11	0.025
inception	new_euclid	11	0.075
inception	new_euclid	11	0.0625
inception	new_euclid	11	0.037500000000000006
inception	new_euclid	11	0.05
inception	new_euclid	11	0.05
inception	new_euclid	11	0.025
inception	new_euclid	11	0.05
inception	new_euclid	11	0.0625
inception	new_euclid	14	0.0125
inception	new_euclid	14	0.025
inception	new_euclid	14	0.025
inception	new_euclid	14	0.0125
inception	new_euclid	14	0.0125
inception	new_euclid	14	0.025
inception	new_euclid	14	0.0
inception	new_euclid	14	0.025
inception	new_euclid	14	0.0125
inception	new_euclid	14	0.025
inception	new_euclid	14	0.0125
inception	new_euclid	14	0.025
inception	new_euclid	14	0.037500000000000006
inception	new_euclid	14	0.0125
inception	new_euclid	14	0.0125
inception	new_euclid	14	0.0125
inception	new_euclid	14	0.0125
inception	new_euclid	14	0.0125
inception	new_euclid	14	0.0125
inception	new_euclid	14	0.0125
inception	new_euclid	17	0.0
inception	new_euclid	17	0.0125
inception	new_euclid	17	0.0
inception	new_euclid	17	0.0
inception	new_euclid	17	0.0
inception	new_euclid	17	0.0
inception	new_euclid	17	0.0
inception	new_euclid	17	0.0
inception	new_euclid	17	0.025
inception	new_euclid	17	0.0
inception	new_euclid	17	0.0125
inception	new_euclid	17	0.025
inception	new_euclid	17	0.025
inception	new_euclid	17	0.0
inception	new_euclid	17	0.0
inception	new_euclid	17	0.037500000000000006
inception	new_euclid	17	0.0
inception	new_euclid	17	0.0
inception	new_euclid	17	0.0125
inception	new_euclid	17	0.0
resnet	new_euclid	2	0.4125
resnet	new_euclid	2	0.25
resnet	new_euclid	2	0.275
resnet	new_euclid	2	0.35000000000000003
resnet	new_euclid	2	0.275
resnet	new_euclid	2	0.25
resnet	new_euclid	2	0.2625
resnet	new_euclid	2	0.3125
resnet	new_euclid	2	0.30000000000000004
resnet	new_euclid	2	0.2125
resnet	new_euclid	2	0.2625
resnet	new_euclid	2	0.3
resnet	new_euclid	2	0.2125
resnet	new_euclid	2	0.28750000000000003
resnet	new_euclid	2	0.30000000000000004
resnet	new_euclid	2	0.2625
resnet	new_euclid	2	0.325
resnet	new_euclid	2	0.2625
resnet	new_euclid	2	0.25
resnet	new_euclid	2	0.275
resnet	new_euclid	5	0.1
resnet	new_euclid	5	0.15000000000000002
resnet	new_euclid	5	0.1125
resnet	new_euclid	5	0.15000000000000002
resnet	new_euclid	5	0.125
resnet	new_euclid	5	0.1375
resnet	new_euclid	5	0.15000000000000002
resnet	new_euclid	5	0.0625
resnet	new_euclid	5	0.125
resnet	new_euclid	5	0.15000000000000002
resnet	new_euclid	5	0.15
resnet	new_euclid	5	0.1125
resnet	new_euclid	5	0.1375
resnet	new_euclid	5	0.1875
resnet	new_euclid	5	0.1125
resnet	new_euclid	5	0.17500000000000002
resnet	new_euclid	5	0.125
resnet	new_euclid	5	0.17500000000000002
resnet	new_euclid	5	0.11250000000000004
resnet	new_euclid	5	0.15000000000000002
resnet	new_euclid	8	0.07500000000000001
resnet	new_euclid	8	0.11250000000000004
resnet	new_euclid	8	0.037500000000000006
resnet	new_euclid	8	0.1
resnet	new_euclid	8	0.0875
resnet	new_euclid	8	0.11250000000000004
resnet	new_euclid	8	0.125
resnet	new_euclid	8	0.075
resnet	new_euclid	8	0.07500000000000001
resnet	new_euclid	8	0.07500000000000001
resnet	new_euclid	8	0.1375
resnet	new_euclid	8	0.025
resnet	new_euclid	8	0.0625
resnet	new_euclid	8	0.1
resnet	new_euclid	8	0.0625
resnet	new_euclid	8	0.08750000000000001
resnet	new_euclid	8	0.0625
resnet	new_euclid	8	0.08750000000000001
resnet	new_euclid	8	0.0625
resnet	new_euclid	8	0.0625
resnet	new_euclid	11	0.0625
resnet	new_euclid	11	0.037500000000000006
resnet	new_euclid	11	0.025
resnet	new_euclid	11	0.0125
resnet	new_euclid	11	0.0125
resnet	new_euclid	11	0.025
resnet	new_euclid	11	0.025
resnet	new_euclid	11	0.037500000000000006
resnet	new_euclid	11	0.025
resnet	new_euclid	11	0.037500000000000006
resnet	new_euclid	11	0.05
resnet	new_euclid	11	0.0625
resnet	new_euclid	11	0.037500000000000006
resnet	new_euclid	11	0.05
resnet	new_euclid	11	0.05
resnet	new_euclid	11	0.05
resnet	new_euclid	11	0.025
resnet	new_euclid	11	0.025
resnet	new_euclid	11	0.025
resnet	new_euclid	11	0.05
resnet	new_euclid	14	0.0125
resnet	new_euclid	14	0.0125
resnet	new_euclid	14	0.0125
resnet	new_euclid	14	0.0
resnet	new_euclid	14	0.0125
resnet	new_euclid	14	0.025
resnet	new_euclid	14	0.025
resnet	new_euclid	14	0.0125
resnet	new_euclid	14	0.0125
resnet	new_euclid	14	0.0125
resnet	new_euclid	14	0.0125
resnet	new_euclid	14	0.025
resnet	new_euclid	14	0.0
resnet	new_euclid	14	0.025
resnet	new_euclid	14	0.0125
resnet	new_euclid	14	0.037500000000000006
resnet	new_euclid	14	0.0
resnet	new_euclid	14	0.0125
resnet	new_euclid	14	0.025
resnet	new_euclid	14	0.0125
resnet	new_euclid	17	0.0
resnet	new_euclid	17	0.0
resnet	new_euclid	17	0.025
resnet	new_euclid	17	0.0
resnet	new_euclid	17	0.0
resnet	new_euclid	17	0.0
resnet	new_euclid	17	0.0
resnet	new_euclid	17	0.0125
resnet	new_euclid	17	0.0
resnet	new_euclid	17	0.0125
resnet	new_euclid	17	0.025
resnet	new_euclid	17	0.0
resnet	new_euclid	17	0.0
resnet	new_euclid	17	0.0
resnet	new_euclid	17	0.0
resnet	new_euclid	17	0.0
resnet	new_euclid	17	0.0125
resnet	new_euclid	17	0.025
resnet	new_euclid	17	0.0
resnet	new_euclid	17	0.0
vgg16	new_euclid	2	0.125
vgg16	new_euclid	2	0.1375
vgg16	new_euclid	2	0.1125
vgg16	new_euclid	2	0.125
vgg16	new_euclid	2	0.11250000000000004
vgg16	new_euclid	2	0.0625
vgg16	new_euclid	2	0.1
vgg16	new_euclid	2	0.07500000000000001
vgg16	new_euclid	2	0.125
vgg16	new_euclid	2	0.0875
vgg16	new_euclid	2	0.07500000000000001
vgg16	new_euclid	2	0.1125
vgg16	new_euclid	2	0.07500000000000001
vgg16	new_euclid	2	0.1125
vgg16	new_euclid	2	0.125
vgg16	new_euclid	2	0.1
vgg16	new_euclid	2	0.07500000000000001
vgg16	new_euclid	2	0.0625
vgg16	new_euclid	2	0.11250000000000004
vgg16	new_euclid	2	0.1125
vgg16	new_euclid	5	0.07500000000000001
vgg16	new_euclid	5	0.05
vgg16	new_euclid	5	0.05
vgg16	new_euclid	5	0.0625
vgg16	new_euclid	5	0.1
vgg16	new_euclid	5	0.0625
vgg16	new_euclid	5	0.07500000000000001
vgg16	new_euclid	5	0.075
vgg16	new_euclid	5	0.08750000000000001
vgg16	new_euclid	5	0.1125
vgg16	new_euclid	5	0.05
vgg16	new_euclid	5	0.037500000000000006
vgg16	new_euclid	5	0.07500000000000001
vgg16	new_euclid	5	0.0625
vgg16	new_euclid	5	0.08750000000000001
vgg16	new_euclid	5	0.07500000000000001
vgg16	new_euclid	5	0.075
vgg16	new_euclid	5	0.07500000000000001
vgg16	new_euclid	5	0.037500000000000006
vgg16	new_euclid	5	0.025
vgg16	new_euclid	8	0.0625
vgg16	new_euclid	8	0.025
vgg16	new_euclid	8	0.05
vgg16	new_euclid	8	0.0
vgg16	new_euclid	8	0.037500000000000006
vgg16	new_euclid	8	0.025
vgg16	new_euclid	8	0.05
vgg16	new_euclid	8	0.025
vgg16	new_euclid	8	0.05
vgg16	new_euclid	8	0.05
vgg16	new_euclid	8	0.05
vgg16	new_euclid	8	0.025
vgg16	new_euclid	8	0.05
vgg16	new_euclid	8	0.025
vgg16	new_euclid	8	0.025
vgg16	new_euclid	8	0.05
vgg16	new_euclid	8	0.0625
vgg16	new_euclid	8	0.025
vgg16	new_euclid	8	0.025
vgg16	new_euclid	8	0.037500000000000006
vgg16	new_euclid	11	0.037500000000000006
vgg16	new_euclid	11	0.025
vgg16	new_euclid	11	0.037500000000000006
vgg16	new_euclid	11	0.05
vgg16	new_euclid	11	0.025
vgg16	new_euclid	11	0.025
vgg16	new_euclid	11	0.0
vgg16	new_euclid	11	0.037500000000000006
vgg16	new_euclid	11	0.037500000000000006
vgg16	new_euclid	11	0.025
vgg16	new_euclid	11	0.025
vgg16	new_euclid	11	0.0125
vgg16	new_euclid	11	0.025
vgg16	new_euclid	11	0.0125
vgg16	new_euclid	11	0.0125
vgg16	new_euclid	11	0.0125
vgg16	new_euclid	11	0.0125
vgg16	new_euclid	11	0.0125
vgg16	new_euclid	11	0.0
vgg16	new_euclid	11	0.0125
vgg16	new_euclid	14	0.0125
vgg16	new_euclid	14	0.0
vgg16	new_euclid	14	0.0
vgg16	new_euclid	14	0.0
vgg16	new_euclid	14	0.0
vgg16	new_euclid	14	0.0
vgg16	new_euclid	14	0.0125
vgg16	new_euclid	14	0.0125
vgg16	new_euclid	14	0.0125
vgg16	new_euclid	14	0.037500000000000006
vgg16	new_euclid	14	0.0
vgg16	new_euclid	14	0.05
vgg16	new_euclid	14	0.0
vgg16	new_euclid	14	0.0125
vgg16	new_euclid	14	0.0125
vgg16	new_euclid	14	0.0125
vgg16	new_euclid	14	0.0125
vgg16	new_euclid	14	0.025
vgg16	new_euclid	14	0.037500000000000006
vgg16	new_euclid	14	0.0125
vgg16	new_euclid	17	0.0125
vgg16	new_euclid	17	0.0
vgg16	new_euclid	17	0.0
vgg16	new_euclid	17	0.0
vgg16	new_euclid	17	0.0
vgg16	new_euclid	17	0.0
vgg16	new_euclid	17	0.0
vgg16	new_euclid	17	0.0
vgg16	new_euclid	17	0.0
vgg16	new_euclid	17	0.0
vgg16	new_euclid	17	0.0
vgg16	new_euclid	17	0.0
vgg16	new_euclid	17	0.0125
vgg16	new_euclid	17	0.0
vgg16	new_euclid	17	0.0
vgg16	new_euclid	17	0.0
vgg16	new_euclid	17	0.0
vgg16	new_euclid	17	0.0
vgg16	new_euclid	17	0.0125
vgg16	new_euclid	17	0.0
img2vec	new_euclid	2	0.3125
img2vec	new_euclid	2	0.3125
img2vec	new_euclid	2	0.2625
img2vec	new_euclid	2	0.30000000000000004
img2vec	new_euclid	2	0.2625
img2vec	new_euclid	2	0.325
img2vec	new_euclid	2	0.2375
img2vec	new_euclid	2	0.2625
img2vec	new_euclid	2	0.275
img2vec	new_euclid	2	0.30000000000000004
img2vec	new_euclid	2	0.25
img2vec	new_euclid	2	0.3625
img2vec	new_euclid	2	0.375
img2vec	new_euclid	2	0.2250000000000001
img2vec	new_euclid	2	0.30000000000000004
img2vec	new_euclid	2	0.275
img2vec	new_euclid	2	0.30000000000000004
img2vec	new_euclid	2	0.2625
img2vec	new_euclid	2	0.2625
img2vec	new_euclid	2	0.225
img2vec	new_euclid	5	0.125
img2vec	new_euclid	5	0.07500000000000001
img2vec	new_euclid	5	0.07500000000000001
img2vec	new_euclid	5	0.1375
img2vec	new_euclid	5	0.1625
img2vec	new_euclid	5	0.11250000000000004
img2vec	new_euclid	5	0.07500000000000001
img2vec	new_euclid	5	0.125
img2vec	new_euclid	5	0.15000000000000002
img2vec	new_euclid	5	0.1
img2vec	new_euclid	5	0.125
img2vec	new_euclid	5	0.1125
img2vec	new_euclid	5	0.11250000000000004
img2vec	new_euclid	5	0.1
img2vec	new_euclid	5	0.17500000000000002
img2vec	new_euclid	5	0.08750000000000001
img2vec	new_euclid	5	0.16250000000000006
img2vec	new_euclid	5	0.15000000000000002
img2vec	new_euclid	5	0.1375
img2vec	new_euclid	5	0.08750000000000001
img2vec	new_euclid	8	0.1125
img2vec	new_euclid	8	0.07500000000000001
img2vec	new_euclid	8	0.07500000000000001
img2vec	new_euclid	8	0.037500000000000006
img2vec	new_euclid	8	0.0625
img2vec	new_euclid	8	0.0625
img2vec	new_euclid	8	0.05
img2vec	new_euclid	8	0.08750000000000001
img2vec	new_euclid	8	0.07500000000000001
img2vec	new_euclid	8	0.05
img2vec	new_euclid	8	0.05
img2vec	new_euclid	8	0.037500000000000006
img2vec	new_euclid	8	0.07500000000000001
img2vec	new_euclid	8	0.0875
img2vec	new_euclid	8	0.07500000000000001
img2vec	new_euclid	8	0.0625
img2vec	new_euclid	8	0.11250000000000004
img2vec	new_euclid	8	0.1
img2vec	new_euclid	8	0.08750000000000001
img2vec	new_euclid	8	0.08750000000000001
img2vec	new_euclid	11	0.0
img2vec	new_euclid	11	0.037500000000000006
img2vec	new_euclid	11	0.0125
img2vec	new_euclid	11	0.05
img2vec	new_euclid	11	0.037500000000000006
img2vec	new_euclid	11	0.0
img2vec	new_euclid	11	0.0125
img2vec	new_euclid	11	0.025
img2vec	new_euclid	11	0.037500000000000006
img2vec	new_euclid	11	0.0125
img2vec	new_euclid	11	0.0625
img2vec	new_euclid	11	0.025
img2vec	new_euclid	11	0.037500000000000006
img2vec	new_euclid	11	0.0125
img2vec	new_euclid	11	0.025
img2vec	new_euclid	11	0.037500000000000006
img2vec	new_euclid	11	0.025
img2vec	new_euclid	11	0.0
img2vec	new_euclid	11	0.037500000000000006
img2vec	new_euclid	11	0.025
img2vec	new_euclid	14	0.0
img2vec	new_euclid	14	0.0
img2vec	new_euclid	14	0.0
img2vec	new_euclid	14	0.0
img2vec	new_euclid	14	0.0125
img2vec	new_euclid	14	0.0125
img2vec	new_euclid	14	0.0
img2vec	new_euclid	14	0.0125
img2vec	new_euclid	14	0.0125
img2vec	new_euclid	14	0.0125
img2vec	new_euclid	14	0.0125
img2vec	new_euclid	14	0.037500000000000006
img2vec	new_euclid	14	0.0125
img2vec	new_euclid	14	0.025
img2vec	new_euclid	14	0.0
img2vec	new_euclid	14	0.0
img2vec	new_euclid	14	0.0
img2vec	new_euclid	14	0.05
img2vec	new_euclid	14	0.037500000000000006
img2vec	new_euclid	14	0.025
img2vec	new_euclid	17	0.0125
img2vec	new_euclid	17	0.0
img2vec	new_euclid	17	0.0
img2vec	new_euclid	17	0.0125
img2vec	new_euclid	17	0.0
img2vec	new_euclid	17	0.0
img2vec	new_euclid	17	0.0
img2vec	new_euclid	17	0.0125
img2vec	new_euclid	17	0.0
img2vec	new_euclid	17	0.0
img2vec	new_euclid	17	0.0
img2vec	new_euclid	17	0.0
img2vec	new_euclid	17	0.0125
img2vec	new_euclid	17	0.0
img2vec	new_euclid	17	0.0125
img2vec	new_euclid	17	0.0
img2vec	new_euclid	17	0.0125
img2vec	new_euclid	17	0.0
img2vec	new_euclid	17	0.0
img2vec	new_euclid	17	0.0
clr	new_euclid	2	0.28750000000000003
clr	new_euclid	2	0.2875
clr	new_euclid	2	0.375
clr	new_euclid	2	0.275
clr	new_euclid	2	0.25
clr	new_euclid	2	0.3125
clr	new_euclid	2	0.275
clr	new_euclid	2	0.3250000000000001
clr	new_euclid	2	0.2625
clr	new_euclid	2	0.35000000000000003
clr	new_euclid	2	0.3375
clr	new_euclid	2	0.3125000000000001
clr	new_euclid	2	0.2375
clr	new_euclid	2	0.3125
clr	new_euclid	2	0.275
clr	new_euclid	2	0.28750000000000003
clr	new_euclid	2	0.2625
clr	new_euclid	2	0.2125
clr	new_euclid	2	0.3875
clr	new_euclid	2	0.325
clr	new_euclid	5	0.08750000000000001
clr	new_euclid	5	0.15000000000000002
clr	new_euclid	5	0.125
clr	new_euclid	5	0.1625
clr	new_euclid	5	0.1
clr	new_euclid	5	0.15000000000000002
clr	new_euclid	5	0.1875
clr	new_euclid	5	0.125
clr	new_euclid	5	0.2
clr	new_euclid	5	0.1125
clr	new_euclid	5	0.125
clr	new_euclid	5	0.2
clr	new_euclid	5	0.15000000000000002
clr	new_euclid	5	0.1125
clr	new_euclid	5	0.175
clr	new_euclid	5	0.2
clr	new_euclid	5	0.1875
clr	new_euclid	5	0.1375
clr	new_euclid	5	0.1375
clr	new_euclid	5	0.15000000000000002
clr	new_euclid	8	0.1
clr	new_euclid	8	0.07500000000000001
clr	new_euclid	8	0.1
clr	new_euclid	8	0.075
clr	new_euclid	8	0.037500000000000006
clr	new_euclid	8	0.07500000000000001
clr	new_euclid	8	0.1
clr	new_euclid	8	0.07500000000000001
clr	new_euclid	8	0.1
clr	new_euclid	8	0.075
clr	new_euclid	8	0.1
clr	new_euclid	8	0.08750000000000001
clr	new_euclid	8	0.1
clr	new_euclid	8	0.11250000000000004
clr	new_euclid	8	0.08750000000000001
clr	new_euclid	8	0.075
clr	new_euclid	8	0.05
clr	new_euclid	8	0.0875
clr	new_euclid	8	0.0625
clr	new_euclid	8	0.0625
clr	new_euclid	11	0.0625
clr	new_euclid	11	0.05
clr	new_euclid	11	0.0625
clr	new_euclid	11	0.0625
clr	new_euclid	11	0.037500000000000006
clr	new_euclid	11	0.07500000000000001
clr	new_euclid	11	0.025
clr	new_euclid	11	0.08750000000000001
clr	new_euclid	11	0.037500000000000006
clr	new_euclid	11	0.025
clr	new_euclid	11	0.037500000000000006
clr	new_euclid	11	0.037500000000000006
clr	new_euclid	11	0.05
clr	new_euclid	11	0.07500000000000001
clr	new_euclid	11	0.037500000000000006
clr	new_euclid	11	0.075
clr	new_euclid	11	0.025
clr	new_euclid	11	0.08750000000000001
clr	new_euclid	11	0.037500000000000006
clr	new_euclid	11	0.0625
clr	new_euclid	14	0.0125
clr	new_euclid	14	0.0125
clr	new_euclid	14	0.0125
clr	new_euclid	14	0.037500000000000006
clr	new_euclid	14	0.0125
clr	new_euclid	14	0.037500000000000006
clr	new_euclid	14	0.025
clr	new_euclid	14	0.025
clr	new_euclid	14	0.0
clr	new_euclid	14	0.05
clr	new_euclid	14	0.05
clr	new_euclid	14	0.037500000000000006
clr	new_euclid	14	0.025
clr	new_euclid	14	0.0125
clr	new_euclid	14	0.025
clr	new_euclid	14	0.05
clr	new_euclid	14	0.0625
clr	new_euclid	14	0.025
clr	new_euclid	14	0.05
clr	new_euclid	14	0.05
clr	new_euclid	17	0.037500000000000006
clr	new_euclid	17	0.0
clr	new_euclid	17	0.025
clr	new_euclid	17	0.0125
clr	new_euclid	17	0.0125
clr	new_euclid	17	0.0
clr	new_euclid	17	0.0125
clr	new_euclid	17	0.0
clr	new_euclid	17	0.037500000000000006
clr	new_euclid	17	0.0125
clr	new_euclid	17	0.0125
clr	new_euclid	17	0.0
clr	new_euclid	17	0.05
clr	new_euclid	17	0.0125
clr	new_euclid	17	0.0
clr	new_euclid	17	0.0125
clr	new_euclid	17	0.025
clr	new_euclid	17	0.0125
clr	new_euclid	17	0.0125
clr	new_euclid	17	0.0
resnet	cosine	2	0.3375
resnet	cosine	2	0.225
resnet	cosine	2	0.30000000000000004
resnet	cosine	2	0.2625
resnet	cosine	2	0.25
resnet	cosine	2	0.3375
resnet	cosine	2	0.275
resnet	cosine	2	0.35
resnet	cosine	2	0.3125
resnet	cosine	2	0.275
resnet	cosine	2	0.275
resnet	cosine	2	0.325
resnet	cosine	2	0.3125
resnet	cosine	2	0.225
resnet	cosine	2	0.3375
resnet	cosine	2	0.30000000000000004
resnet	cosine	2	0.2625
resnet	cosine	2	0.3250000000000001
resnet	cosine	2	0.3125
resnet	cosine	2	0.225
resnet	cosine	5	0.1375
resnet	cosine	5	0.16250000000000006
resnet	cosine	5	0.1
resnet	cosine	5	0.11250000000000004
resnet	cosine	5	0.1625
resnet	cosine	5	0.1875
resnet	cosine	5	0.15000000000000002
resnet	cosine	5	0.15000000000000002
resnet	cosine	5	0.125
resnet	cosine	5	0.1125
resnet	cosine	5	0.1
resnet	cosine	5	0.125
resnet	cosine	5	0.125
resnet	cosine	5	0.125
resnet	cosine	5	0.11250000000000004
resnet	cosine	5	0.2125
resnet	cosine	5	0.125
resnet	cosine	5	0.1875
resnet	cosine	5	0.175
resnet	cosine	5	0.125
resnet	cosine	8	0.125
resnet	cosine	8	0.1125
resnet	cosine	8	0.05
resnet	cosine	8	0.0625
resnet	cosine	8	0.05
resnet	cosine	8	0.1
resnet	cosine	8	0.1
resnet	cosine	8	0.0625
resnet	cosine	8	0.0625
resnet	cosine	8	0.11250000000000004
resnet	cosine	8	0.08750000000000001
resnet	cosine	8	0.08750000000000001
resnet	cosine	8	0.0625
resnet	cosine	8	0.125
resnet	cosine	8	0.025
resnet	cosine	8	0.07500000000000001
resnet	cosine	8	0.1
resnet	cosine	8	0.125
resnet	cosine	8	0.07500000000000001
resnet	cosine	8	0.1375
resnet	cosine	11	0.037500000000000006
resnet	cosine	11	0.025
resnet	cosine	11	0.025
resnet	cosine	11	0.037500000000000006
resnet	cosine	11	0.025
resnet	cosine	11	0.025
resnet	cosine	11	0.025
resnet	cosine	11	0.025
resnet	cosine	11	0.025
resnet	cosine	11	0.0
resnet	cosine	11	0.037500000000000006
resnet	cosine	11	0.025
resnet	cosine	11	0.08750000000000001
resnet	cosine	11	0.0625
resnet	cosine	11	0.037500000000000006
resnet	cosine	11	0.0125
resnet	cosine	11	0.037500000000000006
resnet	cosine	11	0.037500000000000006
resnet	cosine	11	0.0625
resnet	cosine	11	0.0
resnet	cosine	14	0.0125
resnet	cosine	14	0.0
resnet	cosine	14	0.0125
resnet	cosine	14	0.0
resnet	cosine	14	0.0125
resnet	cosine	14	0.025
resnet	cosine	14	0.0125
resnet	cosine	14	0.037500000000000006
resnet	cosine	14	0.025
resnet	cosine	14	0.025
resnet	cosine	14	0.0125
resnet	cosine	14	0.0125
resnet	cosine	14	0.0
resnet	cosine	14	0.0
resnet	cosine	14	0.0125
resnet	cosine	14	0.0125
resnet	cosine	14	0.0
resnet	cosine	14	0.0125
resnet	cosine	14	0.0
resnet	cosine	14	0.0125
resnet	cosine	17	0.0
resnet	cosine	17	0.0
resnet	cosine	17	0.0125
resnet	cosine	17	0.0
resnet	cosine	17	0.0125
resnet	cosine	17	0.0125
resnet	cosine	17	0.0
resnet	cosine	17	0.0125
resnet	cosine	17	0.0
resnet	cosine	17	0.0
resnet	cosine	17	0.025
resnet	cosine	17	0.0
resnet	cosine	17	0.0
resnet	cosine	17	0.0
resnet	cosine	17	0.0
resnet	cosine	17	0.0125
resnet	cosine	17	0.0125
resnet	cosine	17	0.0
resnet	cosine	17	0.0
resnet	cosine	17	0.0
vgg16	cosine	2	0.11250000000000004
vgg16	cosine	2	0.1375
vgg16	cosine	2	0.2
vgg16	cosine	2	0.15000000000000002
vgg16	cosine	2	0.2
vgg16	cosine	2	0.2625000000000001
vgg16	cosine	2	0.1125
vgg16	cosine	2	0.125
vgg16	cosine	2	0.125
vgg16	cosine	2	0.17500000000000002
vgg16	cosine	2	0.17500000000000002
vgg16	cosine	2	0.1625
vgg16	cosine	2	0.2250000000000001
vgg16	cosine	2	0.17500000000000002
vgg16	cosine	2	0.1875
vgg16	cosine	2	0.1375
vgg16	cosine	2	0.2125
vgg16	cosine	2	0.16250000000000006
vgg16	cosine	2	0.2125
vgg16	cosine	2	0.2125
vgg16	cosine	5	0.1375
vgg16	cosine	5	0.037500000000000006
vgg16	cosine	5	0.1
vgg16	cosine	5	0.11250000000000004
vgg16	cosine	5	0.1375
vgg16	cosine	5	0.0875
vgg16	cosine	5	0.125
vgg16	cosine	5	0.0875
vgg16	cosine	5	0.08750000000000001
vgg16	cosine	5	0.1625
vgg16	cosine	5	0.05
vgg16	cosine	5	0.1
vgg16	cosine	5	0.0625
vgg16	cosine	5	0.125
vgg16	cosine	5	0.1
vgg16	cosine	5	0.1375
vgg16	cosine	5	0.0875
vgg16	cosine	5	0.11250000000000004
vgg16	cosine	5	0.1
vgg16	cosine	5	0.08750000000000001
vgg16	cosine	8	0.0625
vgg16	cosine	8	0.07500000000000001
vgg16	cosine	8	0.025
vgg16	cosine	8	0.0625
vgg16	cosine	8	0.0625
vgg16	cosine	8	0.075
vgg16	cosine	8	0.0875
vgg16	cosine	8	0.037500000000000006
vgg16	cosine	8	0.075
vgg16	cosine	8	0.08750000000000001
vgg16	cosine	8	0.05
vgg16	cosine	8	0.07500000000000001
vgg16	cosine	8	0.037500000000000006
vgg16	cosine	8	0.1
vgg16	cosine	8	0.05
vgg16	cosine	8	0.037500000000000006
vgg16	cosine	8	0.037500000000000006
vgg16	cosine	8	0.07500000000000001
vgg16	cosine	8	0.1375
vgg16	cosine	8	0.05
vgg16	cosine	11	0.037500000000000006
vgg16	cosine	11	0.05
vgg16	cosine	11	0.0125
vgg16	cosine	11	0.037500000000000006
vgg16	cosine	11	0.037500000000000006
vgg16	cosine	11	0.037500000000000006
vgg16	cosine	11	0.0125
vgg16	cosine	11	0.0
vgg16	cosine	11	0.025
vgg16	cosine	11	0.05
vgg16	cosine	11	0.0125
vgg16	cosine	11	0.025
vgg16	cosine	11	0.0
vgg16	cosine	11	0.025
vgg16	cosine	11	0.07500000000000001
vgg16	cosine	11	0.037500000000000006
vgg16	cosine	11	0.025
vgg16	cosine	11	0.025
vgg16	cosine	11	0.025
vgg16	cosine	11	0.025
vgg16	cosine	14	0.0125
vgg16	cosine	14	0.037500000000000006
vgg16	cosine	14	0.0
vgg16	cosine	14	0.037500000000000006
vgg16	cosine	14	0.037500000000000006
vgg16	cosine	14	0.025
vgg16	cosine	14	0.0
vgg16	cosine	14	0.025
vgg16	cosine	14	0.025
vgg16	cosine	14	0.025
vgg16	cosine	14	0.025
vgg16	cosine	14	0.025
vgg16	cosine	14	0.0125
vgg16	cosine	14	0.025
vgg16	cosine	14	0.037500000000000006
vgg16	cosine	14	0.025
vgg16	cosine	14	0.0
vgg16	cosine	14	0.0125
vgg16	cosine	14	0.0125
vgg16	cosine	14	0.0
vgg16	cosine	17	0.0
vgg16	cosine	17	0.0
vgg16	cosine	17	0.0
vgg16	cosine	17	0.0
vgg16	cosine	17	0.0
vgg16	cosine	17	0.0
vgg16	cosine	17	0.0125
vgg16	cosine	17	0.0
vgg16	cosine	17	0.0
vgg16	cosine	17	0.0
vgg16	cosine	17	0.0125
vgg16	cosine	17	0.0125
vgg16	cosine	17	0.0125
vgg16	cosine	17	0.0
vgg16	cosine	17	0.0
vgg16	cosine	17	0.0
vgg16	cosine	17	0.0125
vgg16	cosine	17	0.0
vgg16	cosine	17	0.0
vgg16	cosine	17	0.0125
img2vec	cosine	2	0.275
img2vec	cosine	2	0.2375
img2vec	cosine	2	0.3125
img2vec	cosine	2	0.2625
img2vec	cosine	2	0.2875
img2vec	cosine	2	0.275
img2vec	cosine	2	0.275
img2vec	cosine	2	0.28750000000000003
img2vec	cosine	2	0.23750000000000004
img2vec	cosine	2	0.325
img2vec	cosine	2	0.28750000000000003
img2vec	cosine	2	0.325
img2vec	cosine	2	0.3375
img2vec	cosine	2	0.30000000000000004
img2vec	cosine	2	0.325
img2vec	cosine	2	0.30000000000000004
img2vec	cosine	2	0.30000000000000004
img2vec	cosine	2	0.225
img2vec	cosine	2	0.325
img2vec	cosine	2	0.2250000000000001
img2vec	cosine	5	0.175
img2vec	cosine	5	0.175
img2vec	cosine	5	0.07500000000000001
img2vec	cosine	5	0.07500000000000001
img2vec	cosine	5	0.11250000000000004
img2vec	cosine	5	0.08750000000000001
img2vec	cosine	5	0.175
img2vec	cosine	5	0.15000000000000002
img2vec	cosine	5	0.2
img2vec	cosine	5	0.1375
img2vec	cosine	5	0.07500000000000001
img2vec	cosine	5	0.16249999999999998
img2vec	cosine	5	0.1875
img2vec	cosine	5	0.15000000000000002
img2vec	cosine	5	0.15
img2vec	cosine	5	0.16250000000000006
img2vec	cosine	5	0.15
img2vec	cosine	5	0.08750000000000001
img2vec	cosine	5	0.1
img2vec	cosine	5	0.08750000000000001
img2vec	cosine	8	0.05
img2vec	cosine	8	0.05
img2vec	cosine	8	0.1
img2vec	cosine	8	0.07500000000000001
img2vec	cosine	8	0.1
img2vec	cosine	8	0.07500000000000001
img2vec	cosine	8	0.08750000000000001
img2vec	cosine	8	0.075
img2vec	cosine	8	0.05
img2vec	cosine	8	0.05
img2vec	cosine	8	0.037500000000000006
img2vec	cosine	8	0.037500000000000006
img2vec	cosine	8	0.025
img2vec	cosine	8	0.08750000000000001
img2vec	cosine	8	0.037500000000000006
img2vec	cosine	8	0.037500000000000006
img2vec	cosine	8	0.07500000000000001
img2vec	cosine	8	0.07500000000000001
img2vec	cosine	8	0.11250000000000004
img2vec	cosine	8	0.0875
img2vec	cosine	11	0.025
img2vec	cosine	11	0.0125
img2vec	cosine	11	0.05
img2vec	cosine	11	0.025
img2vec	cosine	11	0.037500000000000006
img2vec	cosine	11	0.037500000000000006
img2vec	cosine	11	0.0125
img2vec	cosine	11	0.07500000000000001
img2vec	cosine	11	0.025
img2vec	cosine	11	0.0125
img2vec	cosine	11	0.037500000000000006
img2vec	cosine	11	0.025
img2vec	cosine	11	0.0
img2vec	cosine	11	0.0625
img2vec	cosine	11	0.025
img2vec	cosine	11	0.025
img2vec	cosine	11	0.0125
img2vec	cosine	11	0.037500000000000006
img2vec	cosine	11	0.025
img2vec	cosine	11	0.037500000000000006
img2vec	cosine	14	0.0125
img2vec	cosine	14	0.0
img2vec	cosine	14	0.025
img2vec	cosine	14	0.0125
img2vec	cosine	14	0.025
img2vec	cosine	14	0.0125
img2vec	cosine	14	0.037500000000000006
img2vec	cosine	14	0.0
img2vec	cosine	14	0.0
img2vec	cosine	14	0.0
img2vec	cosine	14	0.0125
img2vec	cosine	14	0.0125
img2vec	cosine	14	0.0125
img2vec	cosine	14	0.0
img2vec	cosine	14	0.0125
img2vec	cosine	14	0.0
img2vec	cosine	14	0.0125
img2vec	cosine	14	0.0125
img2vec	cosine	14	0.0125
img2vec	cosine	14	0.025
img2vec	cosine	17	0.0
img2vec	cosine	17	0.0
img2vec	cosine	17	0.0125
img2vec	cosine	17	0.0
img2vec	cosine	17	0.0
img2vec	cosine	17	0.025
img2vec	cosine	17	0.0
img2vec	cosine	17	0.0125
img2vec	cosine	17	0.0
img2vec	cosine	17	0.0125
img2vec	cosine	17	0.0
img2vec	cosine	17	0.0
img2vec	cosine	17	0.0
img2vec	cosine	17	0.0
img2vec	cosine	17	0.0
img2vec	cosine	17	0.0
img2vec	cosine	17	0.0
img2vec	cosine	17	0.0
img2vec	cosine	17	0.0125
img2vec	cosine	17	0.0
inception	cosine	2	0.1875
inception	cosine	2	0.1625
inception	cosine	2	0.1375
inception	cosine	2	0.15
inception	cosine	2	0.225
inception	cosine	2	0.17500000000000002
inception	cosine	2	0.1375
inception	cosine	2	0.15000000000000002
inception	cosine	2	0.125
inception	cosine	2	0.1375
inception	cosine	2	0.1375
inception	cosine	2	0.1
inception	cosine	2	0.2
inception	cosine	2	0.2125
inception	cosine	2	0.1875
inception	cosine	2	0.1375
inception	cosine	2	0.17500000000000002
inception	cosine	2	0.08750000000000001
inception	cosine	2	0.1125
inception	cosine	2	0.17500000000000002
inception	cosine	5	0.08750000000000001
inception	cosine	5	0.07500000000000001
inception	cosine	5	0.1
inception	cosine	5	0.11250000000000004
inception	cosine	5	0.0625
inception	cosine	5	0.07500000000000001
inception	cosine	5	0.125
inception	cosine	5	0.1
inception	cosine	5	0.1125
inception	cosine	5	0.1875
inception	cosine	5	0.11250000000000004
inception	cosine	5	0.15000000000000002
inception	cosine	5	0.08750000000000001
inception	cosine	5	0.037500000000000006
inception	cosine	5	0.0625
inception	cosine	5	0.0875
inception	cosine	5	0.125
inception	cosine	5	0.1125
inception	cosine	5	0.0625
inception	cosine	5	0.1
inception	cosine	8	0.0875
inception	cosine	8	0.0125
inception	cosine	8	0.08750000000000001
inception	cosine	8	0.075
inception	cosine	8	0.05
inception	cosine	8	0.07500000000000001
inception	cosine	8	0.025
inception	cosine	8	0.08750000000000001
inception	cosine	8	0.07500000000000001
inception	cosine	8	0.0625
inception	cosine	8	0.075
inception	cosine	8	0.075
inception	cosine	8	0.0875
inception	cosine	8	0.0625
inception	cosine	8	0.08750000000000001
inception	cosine	8	0.0625
inception	cosine	8	0.05
inception	cosine	8	0.0625
inception	cosine	8	0.0625
inception	cosine	8	0.0625
inception	cosine	11	0.037500000000000006
inception	cosine	11	0.0125
inception	cosine	11	0.037500000000000006
inception	cosine	11	0.0
inception	cosine	11	0.075
inception	cosine	11	0.025
inception	cosine	11	0.025
inception	cosine	11	0.037500000000000006
inception	cosine	11	0.05
inception	cosine	11	0.025
inception	cosine	11	0.0625
inception	cosine	11	0.025
inception	cosine	11	0.037500000000000006
inception	cosine	11	0.05
inception	cosine	11	0.037500000000000006
inception	cosine	11	0.037500000000000006
inception	cosine	11	0.05
inception	cosine	11	0.037500000000000006
inception	cosine	11	0.025
inception	cosine	11	0.05
inception	cosine	14	0.025
inception	cosine	14	0.025
inception	cosine	14	0.0125
inception	cosine	14	0.0625
inception	cosine	14	0.0
inception	cosine	14	0.025
inception	cosine	14	0.037500000000000006
inception	cosine	14	0.025
inception	cosine	14	0.025
inception	cosine	14	0.025
inception	cosine	14	0.0125
inception	cosine	14	0.0125
inception	cosine	14	0.025
inception	cosine	14	0.0125
inception	cosine	14	0.0
inception	cosine	14	0.025
inception	cosine	14	0.037500000000000006
inception	cosine	14	0.0125
inception	cosine	14	0.0
inception	cosine	14	0.037500000000000006
inception	cosine	17	0.0125
inception	cosine	17	0.0
inception	cosine	17	0.0
inception	cosine	17	0.0
inception	cosine	17	0.0125
inception	cosine	17	0.037500000000000006
inception	cosine	17	0.025
inception	cosine	17	0.0
inception	cosine	17	0.025
inception	cosine	17	0.0
inception	cosine	17	0.0125
inception	cosine	17	0.0125
inception	cosine	17	0.0
inception	cosine	17	0.0
inception	cosine	17	0.0125
inception	cosine	17	0.025
inception	cosine	17	0.0
inception	cosine	17	0.05
inception	cosine	17	0.0
inception	cosine	17	0.0
clr	cosine	2	0.3750000000000001
clr	cosine	2	0.2625
clr	cosine	2	0.325
clr	cosine	2	0.3625
clr	cosine	2	0.30000000000000004
clr	cosine	2	0.3625
clr	cosine	2	0.3625
clr	cosine	2	0.4125
clr	cosine	2	0.3375
clr	cosine	2	0.3625
clr	cosine	2	0.2875
clr	cosine	2	0.30000000000000004
clr	cosine	2	0.25
clr	cosine	2	0.2875
clr	cosine	2	0.35000000000000003
clr	cosine	2	0.375
clr	cosine	2	0.325
clr	cosine	2	0.325
clr	cosine	2	0.3
clr	cosine	2	0.35000000000000003
clr	cosine	5	0.16250000000000006
clr	cosine	5	0.1
clr	cosine	5	0.1125
clr	cosine	5	0.2125
clr	cosine	5	0.1625
clr	cosine	5	0.1375
clr	cosine	5	0.1375
clr	cosine	5	0.1875
clr	cosine	5	0.1375
clr	cosine	5	0.1125
clr	cosine	5	0.1625
clr	cosine	5	0.1125
clr	cosine	5	0.1875
clr	cosine	5	0.18750000000000008
clr	cosine	5	0.125
clr	cosine	5	0.15000000000000002
clr	cosine	5	0.1375
clr	cosine	5	0.1625
clr	cosine	5	0.1125
clr	cosine	5	0.2375
clr	cosine	8	0.1
clr	cosine	8	0.1125
clr	cosine	8	0.1
clr	cosine	8	0.08750000000000001
clr	cosine	8	0.15000000000000002
clr	cosine	8	0.07500000000000001
clr	cosine	8	0.025
clr	cosine	8	0.15000000000000002
clr	cosine	8	0.0875
clr	cosine	8	0.0625
clr	cosine	8	0.08750000000000001
clr	cosine	8	0.1
clr	cosine	8	0.075
clr	cosine	8	0.1375
clr	cosine	8	0.05
clr	cosine	8	0.11250000000000004
clr	cosine	8	0.07500000000000001
clr	cosine	8	0.1
clr	cosine	8	0.125
clr	cosine	8	0.1
clr	cosine	11	0.0625
clr	cosine	11	0.037500000000000006
clr	cosine	11	0.05
clr	cosine	11	0.037500000000000006
clr	cosine	11	0.025
clr	cosine	11	0.08750000000000001
clr	cosine	11	0.05
clr	cosine	11	0.037500000000000006
clr	cosine	11	0.05
clr	cosine	11	0.08750000000000001
clr	cosine	11	0.0875
clr	cosine	11	0.037500000000000006
clr	cosine	11	0.0625
clr	cosine	11	0.05
clr	cosine	11	0.037500000000000006
clr	cosine	11	0.037500000000000006
clr	cosine	11	0.025
clr	cosine	11	0.07500000000000001
clr	cosine	11	0.05
clr	cosine	11	0.0125
clr	cosine	14	0.0
clr	cosine	14	0.0125
clr	cosine	14	0.037500000000000006
clr	cosine	14	0.0
clr	cosine	14	0.0125
clr	cosine	14	0.025
clr	cosine	14	0.0625
clr	cosine	14	0.0125
clr	cosine	14	0.0125
clr	cosine	14	0.0125
clr	cosine	14	0.0125
clr	cosine	14	0.037500000000000006
clr	cosine	14	0.05
clr	cosine	14	0.0125
clr	cosine	14	0.037500000000000006
clr	cosine	14	0.025
clr	cosine	14	0.025
clr	cosine	14	0.025
clr	cosine	14	0.025
clr	cosine	14	0.037500000000000006
clr	cosine	17	0.0
clr	cosine	17	0.0
clr	cosine	17	0.037500000000000006
clr	cosine	17	0.0
clr	cosine	17	0.0
clr	cosine	17	0.0
clr	cosine	17	0.0125
clr	cosine	17	0.0125
clr	cosine	17	0.0
clr	cosine	17	0.0125
clr	cosine	17	0.0
clr	cosine	17	0.0
clr	cosine	17	0.0
clr	cosine	17	0.0125
clr	cosine	17	0.0
clr	cosine	17	0.025
clr	cosine	17	0.0
clr	cosine	17	0.0
clr	cosine	17	0.0
clr	cosine	17	0.0125
vgg16pre	cosine	2	0.2375
vgg16pre	cosine	2	0.1375
vgg16pre	cosine	2	0.2
vgg16pre	cosine	2	0.17500000000000002
vgg16pre	cosine	2	0.2625
vgg16pre	cosine	2	0.2
vgg16pre	cosine	2	0.16250000000000006
vgg16pre	cosine	2	0.1375
vgg16pre	cosine	2	0.1875
vgg16pre	cosine	2	0.2
vgg16pre	cosine	2	0.1875
vgg16pre	cosine	2	0.17500000000000002
vgg16pre	cosine	2	0.17500000000000002
vgg16pre	cosine	2	0.1625
vgg16pre	cosine	2	0.225
vgg16pre	cosine	2	0.1375
vgg16pre	cosine	2	0.125
vgg16pre	cosine	2	0.1375
vgg16pre	cosine	2	0.225
vgg16pre	cosine	2	0.1875
vgg16pre	cosine	5	0.08750000000000001
vgg16pre	cosine	5	0.0625
vgg16pre	cosine	5	0.1125
vgg16pre	cosine	5	0.0875
vgg16pre	cosine	5	0.05
vgg16pre	cosine	5	0.1125
vgg16pre	cosine	5	0.11250000000000004
vgg16pre	cosine	5	0.075
vgg16pre	cosine	5	0.1375
vgg16pre	cosine	5	0.0625
vgg16pre	cosine	5	0.0625
vgg16pre	cosine	5	0.0875
vgg16pre	cosine	5	0.1
vgg16pre	cosine	5	0.11250000000000004
vgg16pre	cosine	5	0.11250000000000004
vgg16pre	cosine	5	0.08750000000000001
vgg16pre	cosine	5	0.0625
vgg16pre	cosine	5	0.037500000000000006
vgg16pre	cosine	5	0.0625
vgg16pre	cosine	5	0.07500000000000001
vgg16pre	cosine	8	0.037500000000000006
vgg16pre	cosine	8	0.07500000000000001
vgg16pre	cosine	8	0.0625
vgg16pre	cosine	8	0.05
vgg16pre	cosine	8	0.05
vgg16pre	cosine	8	0.0
vgg16pre	cosine	8	0.0625
vgg16pre	cosine	8	0.037500000000000006
vgg16pre	cosine	8	0.0625
vgg16pre	cosine	8	0.025
vgg16pre	cosine	8	0.08750000000000001
vgg16pre	cosine	8	0.025
vgg16pre	cosine	8	0.1
vgg16pre	cosine	8	0.07500000000000001
vgg16pre	cosine	8	0.025
vgg16pre	cosine	8	0.05
vgg16pre	cosine	8	0.0625
vgg16pre	cosine	8	0.0625
vgg16pre	cosine	8	0.05
vgg16pre	cosine	8	0.0625
vgg16pre	cosine	11	0.025
vgg16pre	cosine	11	0.025
vgg16pre	cosine	11	0.05
vgg16pre	cosine	11	0.037500000000000006
vgg16pre	cosine	11	0.0125
vgg16pre	cosine	11	0.0125
vgg16pre	cosine	11	0.037500000000000006
vgg16pre	cosine	11	0.025
vgg16pre	cosine	11	0.037500000000000006
vgg16pre	cosine	11	0.0125
vgg16pre	cosine	11	0.037500000000000006
vgg16pre	cosine	11	0.0625
vgg16pre	cosine	11	0.037500000000000006
vgg16pre	cosine	11	0.05
vgg16pre	cosine	11	0.05
vgg16pre	cosine	11	0.0625
vgg16pre	cosine	11	0.037500000000000006
vgg16pre	cosine	11	0.037500000000000006
vgg16pre	cosine	11	0.025
vgg16pre	cosine	11	0.0
vgg16pre	cosine	14	0.0
vgg16pre	cosine	14	0.0
vgg16pre	cosine	14	0.025
vgg16pre	cosine	14	0.0
vgg16pre	cosine	14	0.025
vgg16pre	cosine	14	0.025
vgg16pre	cosine	14	0.0125
vgg16pre	cosine	14	0.0
vgg16pre	cosine	14	0.025
vgg16pre	cosine	14	0.0
vgg16pre	cosine	14	0.025
vgg16pre	cosine	14	0.025
vgg16pre	cosine	14	0.025
vgg16pre	cosine	14	0.037500000000000006
vgg16pre	cosine	14	0.05
vgg16pre	cosine	14	0.025
vgg16pre	cosine	14	0.037500000000000006
vgg16pre	cosine	14	0.05
vgg16pre	cosine	14	0.0625
vgg16pre	cosine	14	0.025
vgg16pre	cosine	17	0.0
vgg16pre	cosine	17	0.0125
vgg16pre	cosine	17	0.0
vgg16pre	cosine	17	0.0
vgg16pre	cosine	17	0.0
vgg16pre	cosine	17	0.0
vgg16pre	cosine	17	0.0
vgg16pre	cosine	17	0.0
vgg16pre	cosine	17	0.0
vgg16pre	cosine	17	0.025
vgg16pre	cosine	17	0.0
vgg16pre	cosine	17	0.0
vgg16pre	cosine	17	0.0
vgg16pre	cosine	17	0.0125
vgg16pre	cosine	17	0.0125
vgg16pre	cosine	17	0.0125
vgg16pre	cosine	17	0.0
vgg16pre	cosine	17	0.0125
vgg16pre	cosine	17	0.0125
vgg16pre	cosine	17	0.0
