# Supplementary material for: Privacy risks of whole-slide image sharing in digital pathology
Source: Nat Commun. 2023 May 4;14:2577. doi: 10.1038/s41467-023-37991-y (PMC10160114; doi:10.1038/s41467-023-37991-y)
Supplement: Supplementary file 3 — Source Data [file 41467_2023_37991_MOESM3_ESM.zip › Figure-3_E-1.csv]

extractor	metric	result
resnet	cosine	0.9642857142857142
resnet	cosine	0.9642857142857142
resnet	cosine	1.0
resnet	cosine	0.9285714285714284
resnet	cosine	0.9285714285714284
resnet	cosine	1.0
resnet	cosine	0.9642857142857142
resnet	cosine	0.9285714285714284
resnet	cosine	0.9642857142857142
resnet	cosine	0.9642857142857142
resnet	cosine	0.9285714285714284
resnet	cosine	0.9285714285714284
resnet	cosine	0.9642857142857142
resnet	cosine	0.9285714285714284
resnet	cosine	0.9642857142857142
resnet	cosine	1.0
resnet	cosine	0.9642857142857142
resnet	cosine	0.9642857142857142
resnet	cosine	0.9642857142857142
resnet	cosine	0.9642857142857142
resnet	cosine	0.9285714285714284
resnet	cosine	0.9642857142857142
resnet	cosine	0.9285714285714284
resnet	cosine	0.9642857142857142
resnet	cosine	0.9285714285714284
resnet	cosine	0.9642857142857142
resnet	cosine	0.9285714285714284
resnet	cosine	0.9642857142857142
resnet	cosine	0.9642857142857142
resnet	cosine	0.9285714285714284
resnet	cosine	0.9642857142857142
resnet	cosine	0.9642857142857142
resnet	cosine	0.9285714285714284
resnet	cosine	0.9285714285714284
resnet	cosine	0.9285714285714284
resnet	cosine	1.0
resnet	cosine	1.0
resnet	cosine	0.9642857142857142
resnet	cosine	0.9642857142857142
resnet	cosine	0.9642857142857142
vgg16	cosine	1.0
vgg16	cosine	1.0
vgg16	cosine	1.0
vgg16	cosine	1.0
vgg16	cosine	1.0
vgg16	cosine	1.0
vgg16	cosine	1.0
vgg16	cosine	1.0
vgg16	cosine	1.0
vgg16	cosine	0.9642857142857142
vgg16	cosine	1.0
vgg16	cosine	1.0
vgg16	cosine	0.9642857142857142
vgg16	cosine	1.0
vgg16	cosine	0.9642857142857142
vgg16	cosine	1.0
vgg16	cosine	1.0
vgg16	cosine	1.0
vgg16	cosine	1.0
vgg16	cosine	0.9642857142857142
vgg16	cosine	1.0
vgg16	cosine	1.0
vgg16	cosine	0.9642857142857142
vgg16	cosine	1.0
vgg16	cosine	1.0
vgg16	cosine	0.9642857142857142
vgg16	cosine	1.0
vgg16	cosine	1.0
vgg16	cosine	1.0
vgg16	cosine	1.0
vgg16	cosine	1.0
vgg16	cosine	0.9642857142857142
vgg16	cosine	1.0
vgg16	cosine	1.0
vgg16	cosine	1.0
vgg16	cosine	1.0
vgg16	cosine	1.0
vgg16	cosine	1.0
vgg16	cosine	1.0
vgg16	cosine	1.0
img2vec	cosine	0.9642857142857142
img2vec	cosine	1.0
img2vec	cosine	0.9285714285714284
img2vec	cosine	0.9642857142857142
img2vec	cosine	0.9642857142857142
img2vec	cosine	0.9642857142857142
img2vec	cosine	1.0
img2vec	cosine	1.0
img2vec	cosine	0.9642857142857142
img2vec	cosine	0.9285714285714284
img2vec	cosine	0.9642857142857142
img2vec	cosine	0.9642857142857142
img2vec	cosine	0.9642857142857142
img2vec	cosine	0.9642857142857142
img2vec	cosine	1.0
img2vec	cosine	0.9285714285714284
img2vec	cosine	0.9642857142857142
img2vec	cosine	0.9285714285714284
img2vec	cosine	0.9285714285714284
img2vec	cosine	1.0
img2vec	cosine	0.9642857142857142
img2vec	cosine	0.9642857142857142
img2vec	cosine	0.9285714285714284
img2vec	cosine	0.9642857142857142
img2vec	cosine	0.9642857142857142
img2vec	cosine	0.9642857142857142
img2vec	cosine	0.9285714285714284
img2vec	cosine	0.9285714285714284
img2vec	cosine	0.9642857142857142
img2vec	cosine	0.9642857142857142
img2vec	cosine	0.9285714285714284
img2vec	cosine	0.9642857142857142
img2vec	cosine	0.9285714285714284
img2vec	cosine	0.9642857142857142
img2vec	cosine	0.9642857142857142
img2vec	cosine	0.9285714285714284
img2vec	cosine	0.9285714285714284
img2vec	cosine	0.9285714285714284
img2vec	cosine	0.9642857142857142
img2vec	cosine	0.9285714285714284
inception	cosine	0.857142857142857
inception	cosine	0.9285714285714284
inception	cosine	0.9285714285714284
inception	cosine	0.8928571428571427
inception	cosine	0.857142857142857
inception	cosine	0.9285714285714284
inception	cosine	0.9285714285714284
inception	cosine	0.9285714285714284
inception	cosine	0.9642857142857142
inception	cosine	0.9285714285714284
inception	cosine	0.9285714285714284
inception	cosine	0.9285714285714284
inception	cosine	0.857142857142857
inception	cosine	0.8928571428571427
inception	cosine	0.8928571428571427
inception	cosine	1.0
inception	cosine	0.9285714285714284
inception	cosine	0.8928571428571427
inception	cosine	0.8928571428571427
inception	cosine	0.9642857142857142
inception	cosine	0.8928571428571427
inception	cosine	0.8928571428571427
inception	cosine	0.857142857142857
inception	cosine	0.8928571428571427
inception	cosine	0.8928571428571427
inception	cosine	0.9642857142857142
inception	cosine	0.9285714285714284
inception	cosine	0.9285714285714284
inception	cosine	0.9285714285714284
inception	cosine	0.9642857142857142
inception	cosine	0.9285714285714284
inception	cosine	0.9285714285714284
inception	cosine	0.9285714285714284
inception	cosine	0.9285714285714284
inception	cosine	0.8928571428571427
inception	cosine	0.9285714285714284
inception	cosine	0.9285714285714284
inception	cosine	0.9642857142857142
inception	cosine	0.857142857142857
inception	cosine	0.9642857142857142
clr	cosine	1.0
clr	cosine	1.0
clr	cosine	1.0
clr	cosine	1.0
clr	cosine	1.0
clr	cosine	1.0
clr	cosine	1.0
clr	cosine	1.0
clr	cosine	1.0
clr	cosine	1.0
clr	cosine	1.0
clr	cosine	1.0
clr	cosine	1.0
clr	cosine	1.0
clr	cosine	1.0
clr	cosine	1.0
clr	cosine	1.0
clr	cosine	1.0
clr	cosine	1.0
clr	cosine	1.0
clr	cosine	1.0
clr	cosine	1.0
clr	cosine	1.0
clr	cosine	1.0
clr	cosine	1.0
clr	cosine	1.0
clr	cosine	1.0
clr	cosine	1.0
clr	cosine	1.0
clr	cosine	1.0
clr	cosine	1.0
clr	cosine	1.0
clr	cosine	1.0
clr	cosine	1.0
clr	cosine	1.0
clr	cosine	1.0
clr	cosine	1.0
clr	cosine	1.0
clr	cosine	1.0
clr	cosine	1.0
resnet	euclidean	0.9642857142857142
resnet	euclidean	0.9642857142857142
resnet	euclidean	0.9642857142857142
resnet	euclidean	0.9285714285714284
resnet	euclidean	0.9642857142857142
resnet	euclidean	0.9642857142857142
resnet	euclidean	0.9642857142857142
resnet	euclidean	0.9285714285714284
resnet	euclidean	0.9642857142857142
resnet	euclidean	0.9285714285714284
resnet	euclidean	0.9285714285714284
resnet	euclidean	0.9642857142857142
resnet	euclidean	0.9642857142857142
resnet	euclidean	0.9642857142857142
resnet	euclidean	0.9642857142857142
resnet	euclidean	0.9642857142857142
resnet	euclidean	0.9642857142857142
resnet	euclidean	0.9642857142857142
resnet	euclidean	0.9285714285714284
resnet	euclidean	0.9642857142857142
resnet	euclidean	0.9642857142857142
resnet	euclidean	0.9642857142857142
resnet	euclidean	0.9642857142857142
resnet	euclidean	0.9642857142857142
resnet	euclidean	0.9642857142857142
resnet	euclidean	0.9642857142857142
resnet	euclidean	0.9285714285714284
resnet	euclidean	0.9642857142857142
resnet	euclidean	0.9642857142857142
resnet	euclidean	0.9285714285714284
resnet	euclidean	0.9642857142857142
resnet	euclidean	0.9642857142857142
resnet	euclidean	0.9642857142857142
resnet	euclidean	0.9285714285714284
resnet	euclidean	0.9285714285714284
resnet	euclidean	0.9642857142857142
resnet	euclidean	0.9285714285714284
resnet	euclidean	0.9642857142857142
resnet	euclidean	0.9285714285714284
resnet	euclidean	0.9642857142857142
vgg16	euclidean	1.0
vgg16	euclidean	0.9642857142857142
vgg16	euclidean	0.9642857142857142
vgg16	euclidean	1.0
vgg16	euclidean	1.0
vgg16	euclidean	0.9285714285714284
vgg16	euclidean	1.0
vgg16	euclidean	0.9285714285714284
vgg16	euclidean	0.9642857142857142
vgg16	euclidean	1.0
vgg16	euclidean	0.9285714285714284
vgg16	euclidean	1.0
vgg16	euclidean	1.0
vgg16	euclidean	1.0
vgg16	euclidean	0.9642857142857142
vgg16	euclidean	1.0
vgg16	euclidean	0.9285714285714284
vgg16	euclidean	0.9285714285714284
vgg16	euclidean	1.0
vgg16	euclidean	0.9642857142857142
vgg16	euclidean	0.9285714285714284
vgg16	euclidean	1.0
vgg16	euclidean	0.9642857142857142
vgg16	euclidean	0.9642857142857142
vgg16	euclidean	1.0
vgg16	euclidean	1.0
vgg16	euclidean	0.9285714285714284
vgg16	euclidean	0.9642857142857142
vgg16	euclidean	1.0
vgg16	euclidean	1.0
vgg16	euclidean	1.0
vgg16	euclidean	0.9285714285714284
vgg16	euclidean	1.0
vgg16	euclidean	1.0
vgg16	euclidean	0.9642857142857142
vgg16	euclidean	1.0
vgg16	euclidean	1.0
vgg16	euclidean	0.9642857142857142
vgg16	euclidean	1.0
vgg16	euclidean	1.0
img2vec	euclidean	0.9642857142857142
img2vec	euclidean	0.9642857142857142
img2vec	euclidean	0.9642857142857142
img2vec	euclidean	0.9285714285714284
img2vec	euclidean	0.9642857142857142
img2vec	euclidean	0.9285714285714284
img2vec	euclidean	0.9285714285714284
img2vec	euclidean	0.9285714285714284
img2vec	euclidean	0.9642857142857142
img2vec	euclidean	0.9642857142857142
img2vec	euclidean	0.9285714285714284
img2vec	euclidean	0.9642857142857142
img2vec	euclidean	0.9285714285714284
img2vec	euclidean	0.9642857142857142
img2vec	euclidean	0.9642857142857142
img2vec	euclidean	0.9285714285714284
img2vec	euclidean	0.9642857142857142
img2vec	euclidean	0.9642857142857142
img2vec	euclidean	0.9285714285714284
img2vec	euclidean	0.9642857142857142
img2vec	euclidean	0.9642857142857142
img2vec	euclidean	0.9285714285714284
img2vec	euclidean	0.9642857142857142
img2vec	euclidean	0.9285714285714284
img2vec	euclidean	0.9285714285714284
img2vec	euclidean	0.9285714285714284
img2vec	euclidean	0.9285714285714284
img2vec	euclidean	0.9642857142857142
img2vec	euclidean	0.9285714285714284
img2vec	euclidean	0.9642857142857142
img2vec	euclidean	0.9285714285714284
img2vec	euclidean	1.0
img2vec	euclidean	0.9642857142857142
img2vec	euclidean	0.9285714285714284
img2vec	euclidean	0.9642857142857142
img2vec	euclidean	0.9642857142857142
img2vec	euclidean	0.9285714285714284
img2vec	euclidean	0.9285714285714284
img2vec	euclidean	0.9642857142857142
img2vec	euclidean	0.9642857142857142
inception	euclidean	0.8928571428571427
inception	euclidean	0.8928571428571427
inception	euclidean	0.9285714285714284
inception	euclidean	0.9642857142857142
inception	euclidean	0.9285714285714284
inception	euclidean	0.9642857142857142
inception	euclidean	0.9642857142857142
inception	euclidean	0.9642857142857142
inception	euclidean	1.0
inception	euclidean	0.8928571428571427
inception	euclidean	0.9285714285714284
inception	euclidean	0.9285714285714284
inception	euclidean	0.9285714285714284
inception	euclidean	0.9285714285714284
inception	euclidean	0.9285714285714284
inception	euclidean	0.8928571428571427
inception	euclidean	0.9642857142857142
inception	euclidean	0.9285714285714284
inception	euclidean	0.9285714285714284
inception	euclidean	0.8928571428571427
inception	euclidean	0.857142857142857
inception	euclidean	0.9285714285714284
inception	euclidean	0.9285714285714284
inception	euclidean	0.9642857142857142
inception	euclidean	0.9285714285714284
inception	euclidean	0.857142857142857
inception	euclidean	0.857142857142857
inception	euclidean	0.9285714285714284
inception	euclidean	0.9642857142857142
inception	euclidean	0.9642857142857142
inception	euclidean	0.8928571428571427
inception	euclidean	0.8928571428571427
inception	euclidean	0.9285714285714284
inception	euclidean	1.0
inception	euclidean	0.9285714285714284
inception	euclidean	0.857142857142857
inception	euclidean	0.9285714285714284
inception	euclidean	0.9285714285714284
inception	euclidean	0.9285714285714284
inception	euclidean	0.9285714285714284
clr	euclidean	1.0
clr	euclidean	0.9642857142857142
clr	euclidean	0.9642857142857142
clr	euclidean	1.0
clr	euclidean	1.0
clr	euclidean	0.9642857142857142
clr	euclidean	1.0
clr	euclidean	1.0
clr	euclidean	0.9642857142857142
clr	euclidean	1.0
clr	euclidean	0.9642857142857142
clr	euclidean	1.0
clr	euclidean	1.0
clr	euclidean	1.0
clr	euclidean	0.9642857142857142
clr	euclidean	1.0
clr	euclidean	1.0
clr	euclidean	1.0
clr	euclidean	1.0
clr	euclidean	0.9642857142857142
clr	euclidean	1.0
clr	euclidean	1.0
clr	euclidean	1.0
clr	euclidean	1.0
clr	euclidean	0.9642857142857142
clr	euclidean	1.0
clr	euclidean	0.9642857142857142
clr	euclidean	1.0
clr	euclidean	1.0
clr	euclidean	1.0
clr	euclidean	1.0
clr	euclidean	0.9642857142857142
clr	euclidean	1.0
clr	euclidean	1.0
clr	euclidean	1.0
clr	euclidean	0.9642857142857142
clr	euclidean	1.0
clr	euclidean	1.0
clr	euclidean	0.9642857142857142
clr	euclidean	1.0
resnet	new_euclid	0.9642857142857142
resnet	new_euclid	0.9285714285714284
resnet	new_euclid	0.9642857142857142
resnet	new_euclid	0.9642857142857142
resnet	new_euclid	0.9642857142857142
resnet	new_euclid	0.9642857142857142
resnet	new_euclid	0.9642857142857142
resnet	new_euclid	0.9642857142857142
resnet	new_euclid	0.9642857142857142
resnet	new_euclid	0.9642857142857142
resnet	new_euclid	0.9642857142857142
resnet	new_euclid	0.9642857142857142
resnet	new_euclid	0.9642857142857142
resnet	new_euclid	0.9285714285714284
resnet	new_euclid	0.9642857142857142
resnet	new_euclid	0.9285714285714284
resnet	new_euclid	0.9642857142857142
resnet	new_euclid	1.0
resnet	new_euclid	0.9285714285714284
resnet	new_euclid	0.9642857142857142
resnet	new_euclid	0.9642857142857142
resnet	new_euclid	0.9285714285714284
resnet	new_euclid	0.9285714285714284
resnet	new_euclid	0.9642857142857142
resnet	new_euclid	0.9642857142857142
resnet	new_euclid	0.9642857142857142
resnet	new_euclid	0.9642857142857142
resnet	new_euclid	0.9642857142857142
resnet	new_euclid	0.9642857142857142
resnet	new_euclid	0.9642857142857142
resnet	new_euclid	0.9642857142857142
resnet	new_euclid	0.9642857142857142
resnet	new_euclid	0.9642857142857142
resnet	new_euclid	0.9285714285714284
resnet	new_euclid	1.0
resnet	new_euclid	0.9642857142857142
resnet	new_euclid	0.9642857142857142
resnet	new_euclid	0.9642857142857142
resnet	new_euclid	0.9642857142857142
resnet	new_euclid	0.9642857142857142
vgg16	new_euclid	1.0
vgg16	new_euclid	0.9642857142857142
vgg16	new_euclid	0.9642857142857142
vgg16	new_euclid	0.9642857142857142
vgg16	new_euclid	1.0
vgg16	new_euclid	0.9642857142857142
vgg16	new_euclid	1.0
vgg16	new_euclid	0.8928571428571427
vgg16	new_euclid	0.9642857142857142
vgg16	new_euclid	1.0
vgg16	new_euclid	1.0
vgg16	new_euclid	0.8928571428571427
vgg16	new_euclid	1.0
vgg16	new_euclid	0.9285714285714284
vgg16	new_euclid	1.0
vgg16	new_euclid	0.9285714285714284
vgg16	new_euclid	1.0
vgg16	new_euclid	0.9642857142857142
vgg16	new_euclid	0.9642857142857142
vgg16	new_euclid	1.0
vgg16	new_euclid	0.9642857142857142
vgg16	new_euclid	1.0
vgg16	new_euclid	1.0
vgg16	new_euclid	1.0
vgg16	new_euclid	0.9642857142857142
vgg16	new_euclid	1.0
vgg16	new_euclid	1.0
vgg16	new_euclid	1.0
vgg16	new_euclid	1.0
vgg16	new_euclid	0.9642857142857142
vgg16	new_euclid	1.0
vgg16	new_euclid	0.9285714285714284
vgg16	new_euclid	1.0
vgg16	new_euclid	0.9642857142857142
vgg16	new_euclid	0.9642857142857142
vgg16	new_euclid	1.0
vgg16	new_euclid	1.0
vgg16	new_euclid	0.9285714285714284
vgg16	new_euclid	0.9285714285714284
vgg16	new_euclid	1.0
img2vec	new_euclid	0.9642857142857142
img2vec	new_euclid	0.9285714285714284
img2vec	new_euclid	0.9642857142857142
img2vec	new_euclid	0.9642857142857142
img2vec	new_euclid	0.9285714285714284
img2vec	new_euclid	0.9285714285714284
img2vec	new_euclid	0.9285714285714284
img2vec	new_euclid	0.9642857142857142
img2vec	new_euclid	0.9285714285714284
img2vec	new_euclid	0.9642857142857142
img2vec	new_euclid	0.9642857142857142
img2vec	new_euclid	1.0
img2vec	new_euclid	0.9642857142857142
img2vec	new_euclid	1.0
img2vec	new_euclid	0.9285714285714284
img2vec	new_euclid	0.9642857142857142
img2vec	new_euclid	0.9642857142857142
img2vec	new_euclid	0.9642857142857142
img2vec	new_euclid	0.9642857142857142
img2vec	new_euclid	0.9642857142857142
img2vec	new_euclid	0.9642857142857142
img2vec	new_euclid	0.9285714285714284
img2vec	new_euclid	1.0
img2vec	new_euclid	0.9642857142857142
img2vec	new_euclid	0.9285714285714284
img2vec	new_euclid	0.9642857142857142
img2vec	new_euclid	0.9642857142857142
img2vec	new_euclid	0.9642857142857142
img2vec	new_euclid	0.9285714285714284
img2vec	new_euclid	0.9285714285714284
img2vec	new_euclid	0.9285714285714284
img2vec	new_euclid	0.9642857142857142
img2vec	new_euclid	0.9285714285714284
img2vec	new_euclid	0.9285714285714284
img2vec	new_euclid	0.9642857142857142
img2vec	new_euclid	0.9285714285714284
img2vec	new_euclid	0.9642857142857142
img2vec	new_euclid	0.9285714285714284
img2vec	new_euclid	0.9642857142857142
img2vec	new_euclid	0.9642857142857142
inception	new_euclid	0.9285714285714284
inception	new_euclid	0.9285714285714284
inception	new_euclid	1.0
inception	new_euclid	1.0
inception	new_euclid	0.8928571428571427
inception	new_euclid	0.9642857142857142
inception	new_euclid	0.9642857142857142
inception	new_euclid	0.9285714285714284
inception	new_euclid	0.9285714285714284
inception	new_euclid	0.9642857142857142
inception	new_euclid	0.9285714285714284
inception	new_euclid	0.8928571428571427
inception	new_euclid	0.9285714285714284
inception	new_euclid	0.8928571428571427
inception	new_euclid	0.9285714285714284
inception	new_euclid	0.9285714285714284
inception	new_euclid	0.9285714285714284
inception	new_euclid	0.8928571428571427
inception	new_euclid	0.9285714285714284
inception	new_euclid	0.9285714285714284
inception	new_euclid	0.8928571428571427
inception	new_euclid	0.8928571428571427
inception	new_euclid	0.9642857142857142
inception	new_euclid	0.8928571428571427
inception	new_euclid	0.8928571428571427
inception	new_euclid	0.9642857142857142
inception	new_euclid	0.857142857142857
inception	new_euclid	0.8928571428571427
inception	new_euclid	0.9642857142857142
inception	new_euclid	0.9642857142857142
inception	new_euclid	0.8928571428571427
inception	new_euclid	0.9642857142857142
inception	new_euclid	0.9642857142857142
inception	new_euclid	0.9285714285714284
inception	new_euclid	0.8928571428571427
inception	new_euclid	0.9642857142857142
inception	new_euclid	0.8928571428571427
inception	new_euclid	0.9285714285714284
inception	new_euclid	0.8928571428571427
inception	new_euclid	0.8928571428571427
clr	new_euclid	1.0
clr	new_euclid	1.0
clr	new_euclid	1.0
clr	new_euclid	1.0
clr	new_euclid	1.0
clr	new_euclid	0.9642857142857142
clr	new_euclid	0.9642857142857142
clr	new_euclid	1.0
clr	new_euclid	1.0
clr	new_euclid	1.0
clr	new_euclid	1.0
clr	new_euclid	1.0
clr	new_euclid	1.0
clr	new_euclid	1.0
clr	new_euclid	1.0
clr	new_euclid	1.0
clr	new_euclid	0.9642857142857142
clr	new_euclid	0.9642857142857142
clr	new_euclid	1.0
clr	new_euclid	0.9642857142857142
clr	new_euclid	0.9642857142857142
clr	new_euclid	1.0
clr	new_euclid	0.9642857142857142
clr	new_euclid	1.0
clr	new_euclid	1.0
clr	new_euclid	1.0
clr	new_euclid	1.0
clr	new_euclid	1.0
clr	new_euclid	1.0
clr	new_euclid	1.0
clr	new_euclid	1.0
clr	new_euclid	1.0
clr	new_euclid	0.9642857142857142
clr	new_euclid	1.0
clr	new_euclid	0.9642857142857142
clr	new_euclid	1.0
clr	new_euclid	1.0
clr	new_euclid	1.0
clr	new_euclid	1.0
clr	new_euclid	1.0
vgg16pre	cosine	0.6785714285714285
vgg16pre	cosine	0.7499999999999999
vgg16pre	cosine	0.7142857142857142
vgg16pre	cosine	0.6785714285714285
vgg16pre	cosine	0.6785714285714285
vgg16pre	cosine	0.7499999999999999
vgg16pre	cosine	0.7499999999999999
vgg16pre	cosine	0.7142857142857142
vgg16pre	cosine	0.7142857142857142
vgg16pre	cosine	0.7142857142857142
vgg16pre	cosine	0.7499999999999999
vgg16pre	cosine	0.7142857142857142
vgg16pre	cosine	0.7142857142857142
vgg16pre	cosine	0.7142857142857142
vgg16pre	cosine	0.7142857142857142
vgg16pre	cosine	0.857142857142857
vgg16pre	cosine	0.7142857142857142
vgg16pre	cosine	0.7142857142857142
vgg16pre	cosine	0.7142857142857142
vgg16pre	cosine	0.75
vgg16pre	cosine	0.7499999999999999
vgg16pre	cosine	0.7142857142857142
vgg16pre	cosine	0.7499999999999999
vgg16pre	cosine	0.7142857142857142
vgg16pre	cosine	0.7499999999999999
vgg16pre	cosine	0.7857142857142856
vgg16pre	cosine	0.6785714285714285
vgg16pre	cosine	0.7142857142857142
vgg16pre	cosine	0.6785714285714285
vgg16pre	cosine	0.6785714285714285
vgg16pre	cosine	0.7142857142857142
vgg16pre	cosine	0.7142857142857142
vgg16pre	cosine	0.7142857142857142
vgg16pre	cosine	0.6785714285714285
vgg16pre	cosine	0.6785714285714285
vgg16pre	cosine	0.7499999999999999
vgg16pre	cosine	0.7142857142857142
vgg16pre	cosine	0.8214285714285713
vgg16pre	cosine	0.6785714285714285
vgg16pre	cosine	0.6785714285714285
