# Supplementary material for: Privacy risks of whole-slide image sharing in digital pathology
Source: Nat Commun. 2023 May 4;14:2577. doi: 10.1038/s41467-023-37991-y (PMC10160114; doi:10.1038/s41467-023-37991-y)
Supplement: Supplementary file 3 — Source Data [file 41467_2023_37991_MOESM3_ESM.zip › Figure-4_E-2a.csv]

extractor	metric	result
resnet	cosine	0.9801324503311256
resnet	cosine	0.9801324503311256
resnet	cosine	0.9801324503311256
resnet	cosine	0.9735099337748344
resnet	cosine	0.9735099337748344
resnet	cosine	0.9801324503311256
resnet	cosine	0.9735099337748344
resnet	cosine	0.9735099337748344
resnet	cosine	0.9867549668874172
resnet	cosine	0.9801324503311256
resnet	cosine	0.9801324503311256
resnet	cosine	0.9735099337748344
resnet	cosine	0.9801324503311256
resnet	cosine	0.9735099337748344
resnet	cosine	0.9602649006622516
resnet	cosine	0.9668874172185428
resnet	cosine	0.9735099337748344
resnet	cosine	0.9801324503311256
resnet	cosine	0.966887417218543
resnet	cosine	0.9735099337748344
resnet	cosine	0.9735099337748344
resnet	cosine	0.9735099337748344
resnet	cosine	0.9867549668874172
resnet	cosine	0.9801324503311256
resnet	cosine	0.9735099337748344
resnet	cosine	0.9801324503311256
resnet	cosine	0.9735099337748344
resnet	cosine	0.9801324503311256
resnet	cosine	0.9867549668874172
resnet	cosine	0.9801324503311256
resnet	cosine	0.9801324503311256
resnet	cosine	0.9735099337748344
resnet	cosine	0.9867549668874172
resnet	cosine	0.9801324503311256
resnet	cosine	0.966887417218543
resnet	cosine	0.9801324503311256
resnet	cosine	0.9801324503311256
resnet	cosine	0.9735099337748344
resnet	cosine	0.966887417218543
resnet	cosine	0.9735099337748344
vgg16	cosine	0.9602649006622516
vgg16	cosine	0.9801324503311256
vgg16	cosine	0.966887417218543
vgg16	cosine	0.9668874172185432
vgg16	cosine	0.966887417218543
vgg16	cosine	0.966887417218543
vgg16	cosine	0.9602649006622516
vgg16	cosine	0.9735099337748344
vgg16	cosine	0.9602649006622516
vgg16	cosine	0.9735099337748344
vgg16	cosine	0.9735099337748344
vgg16	cosine	0.9801324503311256
vgg16	cosine	0.966887417218543
vgg16	cosine	0.9735099337748344
vgg16	cosine	0.966887417218543
vgg16	cosine	0.9801324503311256
vgg16	cosine	0.966887417218543
vgg16	cosine	0.9801324503311256
vgg16	cosine	0.966887417218543
vgg16	cosine	0.9801324503311256
vgg16	cosine	0.9801324503311258
vgg16	cosine	0.9668874172185432
vgg16	cosine	0.9735099337748344
vgg16	cosine	0.9735099337748344
vgg16	cosine	0.9735099337748344
vgg16	cosine	0.966887417218543
vgg16	cosine	0.9801324503311256
vgg16	cosine	0.966887417218543
vgg16	cosine	0.9735099337748344
vgg16	cosine	0.9801324503311256
vgg16	cosine	0.966887417218543
vgg16	cosine	0.9735099337748344
vgg16	cosine	0.966887417218543
vgg16	cosine	0.9735099337748344
vgg16	cosine	0.9735099337748344
vgg16	cosine	0.9735099337748344
vgg16	cosine	0.9801324503311256
vgg16	cosine	0.9801324503311258
vgg16	cosine	0.9602649006622516
vgg16	cosine	0.9536423841059604
inception	cosine	0.748344370860927
inception	cosine	0.7218543046357614
inception	cosine	0.7218543046357615
inception	cosine	0.7218543046357615
inception	cosine	0.7152317880794701
inception	cosine	0.7417218543046356
inception	cosine	0.7218543046357615
inception	cosine	0.7218543046357615
inception	cosine	0.7218543046357615
inception	cosine	0.7019867549668873
inception	cosine	0.7350993377483442
inception	cosine	0.7284768211920528
inception	cosine	0.7152317880794701
inception	cosine	0.7152317880794701
inception	cosine	0.7417218543046356
inception	cosine	0.7350993377483444
inception	cosine	0.7284768211920528
inception	cosine	0.7019867549668872
inception	cosine	0.7350993377483442
inception	cosine	0.6887417218543045
inception	cosine	0.748344370860927
inception	cosine	0.7152317880794701
inception	cosine	0.7350993377483442
inception	cosine	0.7086092715231788
inception	cosine	0.7218543046357615
inception	cosine	0.7086092715231787
inception	cosine	0.7152317880794701
inception	cosine	0.7152317880794701
inception	cosine	0.7218543046357615
inception	cosine	0.7019867549668873
inception	cosine	0.7019867549668872
inception	cosine	0.7086092715231788
inception	cosine	0.7417218543046356
inception	cosine	0.7483443708609271
inception	cosine	0.7350993377483444
inception	cosine	0.7284768211920528
inception	cosine	0.7483443708609271
inception	cosine	0.7218543046357615
inception	cosine	0.7019867549668872
inception	cosine	0.7417218543046357
clr	cosine	0.9867549668874172
clr	cosine	0.9933774834437086
clr	cosine	0.9933774834437086
clr	cosine	0.9933774834437086
clr	cosine	1.0
clr	cosine	0.9933774834437086
clr	cosine	1.0
clr	cosine	0.9933774834437086
clr	cosine	0.9867549668874172
clr	cosine	1.0
clr	cosine	0.9933774834437086
clr	cosine	1.0
clr	cosine	0.9867549668874172
clr	cosine	0.9867549668874172
clr	cosine	0.9933774834437086
clr	cosine	0.9933774834437086
clr	cosine	1.0
clr	cosine	0.9933774834437086
clr	cosine	0.9933774834437086
clr	cosine	1.0
clr	cosine	0.9933774834437086
clr	cosine	0.9933774834437086
clr	cosine	0.9933774834437086
clr	cosine	0.9933774834437086
clr	cosine	0.9933774834437086
clr	cosine	0.9867549668874172
clr	cosine	1.0
clr	cosine	0.9933774834437086
clr	cosine	0.9867549668874172
clr	cosine	0.9933774834437086
clr	cosine	1.0
clr	cosine	0.9933774834437086
clr	cosine	0.9867549668874172
clr	cosine	0.9867549668874172
clr	cosine	0.9801324503311256
clr	cosine	0.9801324503311256
clr	cosine	0.9933774834437086
clr	cosine	0.9933774834437086
clr	cosine	1.0
clr	cosine	1.0
resnet	euclidean	0.9801324503311258
resnet	euclidean	0.9801324503311256
resnet	euclidean	0.9801324503311256
resnet	euclidean	0.9867549668874172
resnet	euclidean	0.9735099337748344
resnet	euclidean	0.9801324503311256
resnet	euclidean	0.9735099337748344
resnet	euclidean	0.966887417218543
resnet	euclidean	0.9801324503311256
resnet	euclidean	0.9801324503311256
resnet	euclidean	0.9801324503311256
resnet	euclidean	0.966887417218543
resnet	euclidean	0.9867549668874172
resnet	euclidean	0.9801324503311256
resnet	euclidean	0.9602649006622516
resnet	euclidean	0.9602649006622516
resnet	euclidean	0.9735099337748344
resnet	euclidean	0.9867549668874172
resnet	euclidean	0.9735099337748344
resnet	euclidean	0.9867549668874172
resnet	euclidean	0.9801324503311256
resnet	euclidean	0.9735099337748344
resnet	euclidean	0.9801324503311256
resnet	euclidean	0.966887417218543
resnet	euclidean	0.9735099337748344
resnet	euclidean	0.966887417218543
resnet	euclidean	0.9735099337748344
resnet	euclidean	0.9735099337748344
resnet	euclidean	0.966887417218543
resnet	euclidean	0.9735099337748344
resnet	euclidean	0.9735099337748344
resnet	euclidean	0.9735099337748344
resnet	euclidean	0.966887417218543
resnet	euclidean	0.9602649006622516
resnet	euclidean	0.9668874172185428
resnet	euclidean	0.9801324503311256
resnet	euclidean	0.9735099337748344
resnet	euclidean	0.9735099337748344
resnet	euclidean	0.9602649006622516
resnet	euclidean	0.9867549668874172
vgg16	euclidean	0.9536423841059604
vgg16	euclidean	0.9470198675496688
vgg16	euclidean	0.9668874172185432
vgg16	euclidean	0.9470198675496688
vgg16	euclidean	0.9536423841059604
vgg16	euclidean	0.9470198675496688
vgg16	euclidean	0.9470198675496688
vgg16	euclidean	0.9470198675496688
vgg16	euclidean	0.9668874172185432
vgg16	euclidean	0.9470198675496688
vgg16	euclidean	0.933774834437086
vgg16	euclidean	0.9470198675496688
vgg16	euclidean	0.9470198675496688
vgg16	euclidean	0.9536423841059604
vgg16	euclidean	0.9403973509933774
vgg16	euclidean	0.9602649006622516
vgg16	euclidean	0.95364238410596
vgg16	euclidean	0.9536423841059604
vgg16	euclidean	0.9470198675496688
vgg16	euclidean	0.9602649006622516
vgg16	euclidean	0.9668874172185432
vgg16	euclidean	0.9470198675496688
vgg16	euclidean	0.9403973509933774
vgg16	euclidean	0.9602649006622516
vgg16	euclidean	0.9470198675496688
vgg16	euclidean	0.933774834437086
vgg16	euclidean	0.966887417218543
vgg16	euclidean	0.9403973509933772
vgg16	euclidean	0.9602649006622516
vgg16	euclidean	0.933774834437086
vgg16	euclidean	0.9470198675496688
vgg16	euclidean	0.9602649006622516
vgg16	euclidean	0.9470198675496688
vgg16	euclidean	0.9602649006622516
vgg16	euclidean	0.9536423841059604
vgg16	euclidean	0.9536423841059604
vgg16	euclidean	0.9602649006622516
vgg16	euclidean	0.9536423841059604
vgg16	euclidean	0.9668874172185432
vgg16	euclidean	0.9403973509933774
img2vec	euclidean	0.9867549668874172
img2vec	euclidean	0.9867549668874172
img2vec	euclidean	0.9933774834437086
img2vec	euclidean	0.9801324503311258
img2vec	euclidean	0.9801324503311256
img2vec	euclidean	0.9867549668874172
img2vec	euclidean	0.9801324503311256
img2vec	euclidean	0.9801324503311256
img2vec	euclidean	0.9867549668874172
img2vec	euclidean	0.9801324503311256
img2vec	euclidean	0.9933774834437086
img2vec	euclidean	0.9801324503311258
img2vec	euclidean	0.9801324503311256
img2vec	euclidean	0.9735099337748344
img2vec	euclidean	0.9735099337748344
img2vec	euclidean	0.9735099337748344
img2vec	euclidean	0.9735099337748344
img2vec	euclidean	0.9801324503311258
img2vec	euclidean	0.9735099337748344
img2vec	euclidean	0.9801324503311258
img2vec	euclidean	0.9867549668874172
img2vec	euclidean	0.9867549668874172
img2vec	euclidean	0.9933774834437086
img2vec	euclidean	0.9801324503311256
img2vec	euclidean	0.9933774834437086
img2vec	euclidean	0.9801324503311256
img2vec	euclidean	0.9735099337748344
img2vec	euclidean	0.9867549668874172
img2vec	euclidean	0.9735099337748344
img2vec	euclidean	0.9735099337748344
img2vec	euclidean	0.9801324503311256
img2vec	euclidean	0.9867549668874172
img2vec	euclidean	0.9867549668874172
img2vec	euclidean	0.9735099337748344
img2vec	euclidean	0.9735099337748344
img2vec	euclidean	0.9867549668874172
img2vec	euclidean	0.9735099337748344
img2vec	euclidean	0.9801324503311256
img2vec	euclidean	0.9867549668874172
img2vec	euclidean	0.9801324503311256
inception	euclidean	0.7152317880794701
inception	euclidean	0.6953642384105959
inception	euclidean	0.7284768211920528
inception	euclidean	0.7284768211920528
inception	euclidean	0.7152317880794701
inception	euclidean	0.7284768211920528
inception	euclidean	0.7152317880794701
inception	euclidean	0.7086092715231787
inception	euclidean	0.7086092715231787
inception	euclidean	0.7350993377483442
inception	euclidean	0.7086092715231787
inception	euclidean	0.7152317880794701
inception	euclidean	0.7218543046357615
inception	euclidean	0.7152317880794701
inception	euclidean	0.7152317880794701
inception	euclidean	0.7284768211920528
inception	euclidean	0.6887417218543046
inception	euclidean	0.7086092715231787
inception	euclidean	0.7019867549668873
inception	euclidean	0.7350993377483442
inception	euclidean	0.7152317880794701
inception	euclidean	0.7086092715231787
inception	euclidean	0.7019867549668872
inception	euclidean	0.7350993377483442
inception	euclidean	0.7218543046357615
inception	euclidean	0.7019867549668872
inception	euclidean	0.6887417218543045
inception	euclidean	0.7350993377483442
inception	euclidean	0.7086092715231787
inception	euclidean	0.7218543046357615
inception	euclidean	0.7086092715231787
inception	euclidean	0.7218543046357615
inception	euclidean	0.7086092715231787
inception	euclidean	0.7350993377483442
inception	euclidean	0.7284768211920528
inception	euclidean	0.7152317880794701
inception	euclidean	0.7218543046357615
inception	euclidean	0.7284768211920528
inception	euclidean	0.7284768211920528
inception	euclidean	0.6953642384105961
clr	euclidean	1.0
clr	euclidean	0.9933774834437086
clr	euclidean	0.9867549668874172
clr	euclidean	0.9867549668874172
clr	euclidean	0.9933774834437086
clr	euclidean	0.9801324503311256
clr	euclidean	0.9867549668874172
clr	euclidean	0.9933774834437086
clr	euclidean	0.9801324503311256
clr	euclidean	0.9933774834437086
clr	euclidean	0.9801324503311256
clr	euclidean	0.9801324503311256
clr	euclidean	0.9801324503311256
clr	euclidean	0.9867549668874172
clr	euclidean	0.9933774834437086
clr	euclidean	0.9867549668874172
clr	euclidean	0.9867549668874172
clr	euclidean	0.9933774834437086
clr	euclidean	0.9867549668874172
clr	euclidean	0.9867549668874172
clr	euclidean	0.9933774834437086
clr	euclidean	0.9867549668874172
clr	euclidean	0.9867549668874172
clr	euclidean	0.9867549668874172
clr	euclidean	0.9867549668874172
clr	euclidean	0.9933774834437086
clr	euclidean	0.9867549668874172
clr	euclidean	0.9801324503311256
clr	euclidean	0.9801324503311256
clr	euclidean	0.9933774834437086
clr	euclidean	0.9933774834437086
clr	euclidean	1.0
clr	euclidean	1.0
clr	euclidean	0.9867549668874172
clr	euclidean	0.9933774834437086
clr	euclidean	0.9933774834437086
clr	euclidean	0.9933774834437086
clr	euclidean	0.9933774834437086
clr	euclidean	1.0
clr	euclidean	1.0
resnet	new_euclid	0.9602649006622516
resnet	new_euclid	0.9801324503311256
resnet	new_euclid	0.9801324503311256
resnet	new_euclid	0.9602649006622516
resnet	new_euclid	0.9867549668874172
resnet	new_euclid	0.9801324503311256
resnet	new_euclid	0.9735099337748344
resnet	new_euclid	0.9602649006622516
resnet	new_euclid	0.966887417218543
resnet	new_euclid	0.9735099337748344
resnet	new_euclid	0.966887417218543
resnet	new_euclid	0.9735099337748344
resnet	new_euclid	0.9668874172185428
resnet	new_euclid	0.9867549668874172
resnet	new_euclid	0.9801324503311256
resnet	new_euclid	0.9801324503311256
resnet	new_euclid	0.9801324503311256
resnet	new_euclid	0.9735099337748344
resnet	new_euclid	0.966887417218543
resnet	new_euclid	0.9735099337748344
resnet	new_euclid	0.966887417218543
resnet	new_euclid	0.9801324503311256
resnet	new_euclid	0.9735099337748344
resnet	new_euclid	0.966887417218543
resnet	new_euclid	0.9735099337748344
resnet	new_euclid	0.966887417218543
resnet	new_euclid	0.9801324503311256
resnet	new_euclid	0.9801324503311256
resnet	new_euclid	0.9735099337748344
resnet	new_euclid	0.9735099337748344
resnet	new_euclid	0.9602649006622516
resnet	new_euclid	0.95364238410596
resnet	new_euclid	0.9867549668874172
resnet	new_euclid	0.9867549668874172
resnet	new_euclid	0.966887417218543
resnet	new_euclid	0.9801324503311256
resnet	new_euclid	0.9867549668874172
resnet	new_euclid	0.966887417218543
resnet	new_euclid	0.9735099337748344
resnet	new_euclid	0.9602649006622516
vgg16	new_euclid	0.966887417218543
vgg16	new_euclid	0.9271523178807946
vgg16	new_euclid	0.9536423841059604
vgg16	new_euclid	0.9602649006622516
vgg16	new_euclid	0.9536423841059604
vgg16	new_euclid	0.9536423841059604
vgg16	new_euclid	0.9470198675496688
vgg16	new_euclid	0.9602649006622516
vgg16	new_euclid	0.933774834437086
vgg16	new_euclid	0.9403973509933774
vgg16	new_euclid	0.9602649006622516
vgg16	new_euclid	0.95364238410596
vgg16	new_euclid	0.9602649006622516
vgg16	new_euclid	0.9403973509933774
vgg16	new_euclid	0.9470198675496688
vgg16	new_euclid	0.9470198675496688
vgg16	new_euclid	0.933774834437086
vgg16	new_euclid	0.9735099337748344
vgg16	new_euclid	0.9602649006622516
vgg16	new_euclid	0.9403973509933774
vgg16	new_euclid	0.9470198675496688
vgg16	new_euclid	0.9602649006622516
vgg16	new_euclid	0.933774834437086
vgg16	new_euclid	0.9470198675496688
vgg16	new_euclid	0.9470198675496688
vgg16	new_euclid	0.9668874172185432
vgg16	new_euclid	0.933774834437086
vgg16	new_euclid	0.9403973509933774
vgg16	new_euclid	0.9602649006622516
vgg16	new_euclid	0.9668874172185432
vgg16	new_euclid	0.9470198675496688
vgg16	new_euclid	0.9668874172185432
vgg16	new_euclid	0.9668874172185432
vgg16	new_euclid	0.9602649006622516
vgg16	new_euclid	0.9403973509933774
vgg16	new_euclid	0.9470198675496688
vgg16	new_euclid	0.9470198675496688
vgg16	new_euclid	0.9470198675496688
vgg16	new_euclid	0.9735099337748344
vgg16	new_euclid	0.9470198675496688
img2vec	new_euclid	0.9867549668874172
img2vec	new_euclid	0.9801324503311258
img2vec	new_euclid	0.9867549668874172
img2vec	new_euclid	0.9735099337748344
img2vec	new_euclid	0.9735099337748344
img2vec	new_euclid	0.9801324503311256
img2vec	new_euclid	0.9801324503311256
img2vec	new_euclid	0.9801324503311256
img2vec	new_euclid	0.9801324503311256
img2vec	new_euclid	0.9801324503311256
img2vec	new_euclid	0.9735099337748344
img2vec	new_euclid	0.9801324503311258
img2vec	new_euclid	0.9801324503311258
img2vec	new_euclid	0.9867549668874172
img2vec	new_euclid	0.9801324503311256
img2vec	new_euclid	0.9867549668874172
img2vec	new_euclid	0.9801324503311256
img2vec	new_euclid	0.9801324503311256
img2vec	new_euclid	0.9801324503311256
img2vec	new_euclid	0.9735099337748344
img2vec	new_euclid	0.9801324503311256
img2vec	new_euclid	0.9867549668874172
img2vec	new_euclid	0.9735099337748344
img2vec	new_euclid	0.9801324503311256
img2vec	new_euclid	0.9867549668874172
img2vec	new_euclid	0.9867549668874172
img2vec	new_euclid	0.9801324503311256
img2vec	new_euclid	0.9933774834437086
img2vec	new_euclid	0.9801324503311258
img2vec	new_euclid	0.9801324503311256
img2vec	new_euclid	0.9801324503311258
img2vec	new_euclid	0.9867549668874172
img2vec	new_euclid	0.9801324503311256
img2vec	new_euclid	0.9867549668874172
img2vec	new_euclid	0.9801324503311258
img2vec	new_euclid	0.9801324503311256
img2vec	new_euclid	0.9867549668874172
img2vec	new_euclid	0.9933774834437086
img2vec	new_euclid	0.9867549668874172
img2vec	new_euclid	0.9735099337748344
inception	new_euclid	0.7218543046357615
inception	new_euclid	0.7284768211920528
inception	new_euclid	0.7019867549668872
inception	new_euclid	0.7152317880794701
inception	new_euclid	0.6953642384105959
inception	new_euclid	0.7086092715231787
inception	new_euclid	0.7152317880794701
inception	new_euclid	0.7284768211920528
inception	new_euclid	0.7417218543046356
inception	new_euclid	0.7218543046357615
inception	new_euclid	0.7152317880794701
inception	new_euclid	0.7086092715231787
inception	new_euclid	0.7218543046357615
inception	new_euclid	0.748344370860927
inception	new_euclid	0.7218543046357614
inception	new_euclid	0.6887417218543046
inception	new_euclid	0.7086092715231787
inception	new_euclid	0.7218543046357615
inception	new_euclid	0.7019867549668872
inception	new_euclid	0.7152317880794701
inception	new_euclid	0.7218543046357615
inception	new_euclid	0.7019867549668873
inception	new_euclid	0.7152317880794701
inception	new_euclid	0.7086092715231787
inception	new_euclid	0.7152317880794701
inception	new_euclid	0.7218543046357615
inception	new_euclid	0.7152317880794701
inception	new_euclid	0.7086092715231787
inception	new_euclid	0.6887417218543046
inception	new_euclid	0.7086092715231787
inception	new_euclid	0.7350993377483442
inception	new_euclid	0.7152317880794701
inception	new_euclid	0.7284768211920529
inception	new_euclid	0.6953642384105959
inception	new_euclid	0.7152317880794701
inception	new_euclid	0.7284768211920529
inception	new_euclid	0.7086092715231787
inception	new_euclid	0.7086092715231787
inception	new_euclid	0.7152317880794701
inception	new_euclid	0.6953642384105959
clr	new_euclid	1.0
clr	new_euclid	0.9867549668874172
clr	new_euclid	0.9867549668874172
clr	new_euclid	0.9867549668874172
clr	new_euclid	1.0
clr	new_euclid	0.9933774834437086
clr	new_euclid	1.0
clr	new_euclid	0.9867549668874172
clr	new_euclid	0.9933774834437086
clr	new_euclid	0.9933774834437086
clr	new_euclid	0.9867549668874172
clr	new_euclid	0.9933774834437086
clr	new_euclid	0.9867549668874172
clr	new_euclid	1.0
clr	new_euclid	1.0
clr	new_euclid	1.0
clr	new_euclid	0.9867549668874172
clr	new_euclid	0.9933774834437086
clr	new_euclid	0.9867549668874172
clr	new_euclid	0.9933774834437086
clr	new_euclid	0.9867549668874172
clr	new_euclid	0.9867549668874172
clr	new_euclid	0.9933774834437086
clr	new_euclid	1.0
clr	new_euclid	0.9867549668874172
clr	new_euclid	0.9933774834437086
clr	new_euclid	1.0
clr	new_euclid	0.9867549668874172
clr	new_euclid	0.9933774834437086
clr	new_euclid	0.9867549668874172
clr	new_euclid	0.9867549668874172
clr	new_euclid	0.9801324503311256
clr	new_euclid	0.9867549668874172
clr	new_euclid	0.9867549668874172
clr	new_euclid	0.9867549668874172
clr	new_euclid	0.9867549668874172
clr	new_euclid	0.9933774834437086
clr	new_euclid	0.9933774834437086
clr	new_euclid	0.9801324503311256
clr	new_euclid	0.9867549668874172
img2vec	cosine	0.9801324503311256
img2vec	cosine	0.9801324503311256
img2vec	cosine	0.9735099337748344
img2vec	cosine	0.9801324503311256
img2vec	cosine	0.9867549668874172
img2vec	cosine	0.9801324503311256
img2vec	cosine	0.9801324503311256
img2vec	cosine	0.9867549668874172
img2vec	cosine	0.9735099337748344
img2vec	cosine	0.9801324503311256
img2vec	cosine	0.9735099337748344
img2vec	cosine	0.9735099337748344
img2vec	cosine	0.9801324503311256
img2vec	cosine	0.9801324503311256
img2vec	cosine	0.9867549668874172
img2vec	cosine	0.9735099337748344
img2vec	cosine	0.9801324503311258
img2vec	cosine	0.9801324503311256
img2vec	cosine	0.9801324503311256
img2vec	cosine	0.9735099337748344
img2vec	cosine	0.9735099337748344
img2vec	cosine	0.9801324503311256
img2vec	cosine	0.9801324503311256
img2vec	cosine	0.9801324503311256
img2vec	cosine	0.9867549668874172
img2vec	cosine	0.9867549668874172
img2vec	cosine	0.9735099337748344
img2vec	cosine	0.9801324503311256
img2vec	cosine	0.9801324503311258
img2vec	cosine	0.9801324503311256
img2vec	cosine	0.9867549668874172
img2vec	cosine	0.9867549668874172
img2vec	cosine	0.9867549668874172
img2vec	cosine	0.9801324503311258
img2vec	cosine	0.9801324503311256
img2vec	cosine	0.9735099337748344
img2vec	cosine	0.9801324503311256
img2vec	cosine	0.9801324503311256
img2vec	cosine	0.9735099337748344
img2vec	cosine	0.9735099337748344
vgg16pre	cosine	0.781456953642384
vgg16pre	cosine	0.781456953642384
vgg16pre	cosine	0.7947019867549667
vgg16pre	cosine	0.7417218543046356
vgg16pre	cosine	0.7880794701986753
vgg16pre	cosine	0.7880794701986754
vgg16pre	cosine	0.7682119205298013
vgg16pre	cosine	0.781456953642384
vgg16pre	cosine	0.7748344370860926
vgg16pre	cosine	0.7549668874172184
vgg16pre	cosine	0.8145695364238409
vgg16pre	cosine	0.7682119205298011
vgg16pre	cosine	0.7748344370860926
vgg16pre	cosine	0.748344370860927
vgg16pre	cosine	0.7682119205298013
vgg16pre	cosine	0.7682119205298013
vgg16pre	cosine	0.7880794701986754
vgg16pre	cosine	0.8013245033112582
vgg16pre	cosine	0.7880794701986754
vgg16pre	cosine	0.781456953642384
vgg16pre	cosine	0.7682119205298013
vgg16pre	cosine	0.7682119205298013
vgg16pre	cosine	0.748344370860927
vgg16pre	cosine	0.7682119205298013
vgg16pre	cosine	0.814569536423841
vgg16pre	cosine	0.781456953642384
vgg16pre	cosine	0.7814569536423841
vgg16pre	cosine	0.8013245033112582
vgg16pre	cosine	0.7615894039735098
vgg16pre	cosine	0.8079470198675496
vgg16pre	cosine	0.7748344370860927
vgg16pre	cosine	0.814569536423841
vgg16pre	cosine	0.7814569536423841
vgg16pre	cosine	0.7682119205298013
vgg16pre	cosine	0.7814569536423841
vgg16pre	cosine	0.7748344370860927
vgg16pre	cosine	0.781456953642384
vgg16pre	cosine	0.7549668874172184
vgg16pre	cosine	0.7880794701986754
vgg16pre	cosine	0.7615894039735098
