# Supplementary material for: Privacy risks of whole-slide image sharing in digital pathology
Source: Nat Commun. 2023 May 4;14:2577. doi: 10.1038/s41467-023-37991-y (PMC10160114; doi:10.1038/s41467-023-37991-y)
Supplement: Supplementary file 3 — Source Data [file 41467_2023_37991_MOESM3_ESM.zip › Figure-5_E-2b.csv]

extractor	metric	distance	result
clr	cosine	2	0.5125
clr	cosine	2	0.5874999999999999
clr	cosine	2	0.525
clr	cosine	2	0.6124999999999999
clr	cosine	2	0.5625
clr	cosine	2	0.6625
clr	cosine	2	0.5125
clr	cosine	2	0.4875
clr	cosine	2	0.5375
clr	cosine	2	0.525
clr	cosine	2	0.525
clr	cosine	2	0.5375
clr	cosine	2	0.5625
clr	cosine	2	0.5375
clr	cosine	2	0.5875
clr	cosine	2	0.5
clr	cosine	2	0.5875
clr	cosine	2	0.5
clr	cosine	2	0.6000000000000001
clr	cosine	2	0.5375
clr	cosine	5	0.28750000000000003
clr	cosine	5	0.2625
clr	cosine	5	0.28750000000000003
clr	cosine	5	0.25
clr	cosine	5	0.325
clr	cosine	5	0.3125
clr	cosine	5	0.3125
clr	cosine	5	0.2125
clr	cosine	5	0.35
clr	cosine	5	0.225
clr	cosine	5	0.3125
clr	cosine	5	0.275
clr	cosine	5	0.275
clr	cosine	5	0.25
clr	cosine	5	0.25
clr	cosine	5	0.325
clr	cosine	5	0.225
clr	cosine	5	0.3
clr	cosine	5	0.2875
clr	cosine	5	0.25
clr	cosine	8	0.11250000000000004
clr	cosine	8	0.2
clr	cosine	8	0.1375
clr	cosine	8	0.08750000000000001
clr	cosine	8	0.15000000000000002
clr	cosine	8	0.15000000000000002
clr	cosine	8	0.1375
clr	cosine	8	0.1
clr	cosine	8	0.1375
clr	cosine	8	0.125
clr	cosine	8	0.2125
clr	cosine	8	0.2250000000000001
clr	cosine	8	0.1375
clr	cosine	8	0.08750000000000001
clr	cosine	8	0.1875
clr	cosine	8	0.0625
clr	cosine	8	0.08750000000000001
clr	cosine	8	0.175
clr	cosine	8	0.1625
clr	cosine	8	0.1
clr	cosine	11	0.0625
clr	cosine	11	0.05
clr	cosine	11	0.125
clr	cosine	11	0.07500000000000001
clr	cosine	11	0.037500000000000006
clr	cosine	11	0.0625
clr	cosine	11	0.025
clr	cosine	11	0.08750000000000001
clr	cosine	11	0.0625
clr	cosine	11	0.05
clr	cosine	11	0.025
clr	cosine	11	0.037500000000000006
clr	cosine	11	0.05
clr	cosine	11	0.07500000000000001
clr	cosine	11	0.1
clr	cosine	11	0.05
clr	cosine	11	0.1
clr	cosine	11	0.1
clr	cosine	11	0.037500000000000006
clr	cosine	11	0.05
clr	cosine	14	0.05
clr	cosine	14	0.0625
clr	cosine	14	0.05
clr	cosine	14	0.0125
clr	cosine	14	0.025
clr	cosine	14	0.0625
clr	cosine	14	0.07500000000000001
clr	cosine	14	0.0625
clr	cosine	14	0.05
clr	cosine	14	0.037500000000000006
clr	cosine	14	0.05
clr	cosine	14	0.037500000000000006
clr	cosine	14	0.07500000000000001
clr	cosine	14	0.025
clr	cosine	14	0.025
clr	cosine	14	0.0625
clr	cosine	14	0.025
clr	cosine	14	0.05
clr	cosine	14	0.025
clr	cosine	14	0.05
clr	cosine	17	0.0125
clr	cosine	17	0.0125
clr	cosine	17	0.025
clr	cosine	17	0.05
clr	cosine	17	0.05
clr	cosine	17	0.0125
clr	cosine	17	0.0125
clr	cosine	17	0.025
clr	cosine	17	0.025
clr	cosine	17	0.025
clr	cosine	17	0.025
clr	cosine	17	0.0
clr	cosine	17	0.0125
clr	cosine	17	0.037500000000000006
clr	cosine	17	0.05
clr	cosine	17	0.0125
clr	cosine	17	0.025
clr	cosine	17	0.0125
clr	cosine	17	0.0125
clr	cosine	17	0.025
resnet	cosine	2	0.5
resnet	cosine	2	0.4625
resnet	cosine	2	0.525
resnet	cosine	2	0.4625
resnet	cosine	2	0.4500000000000001
resnet	cosine	2	0.4
resnet	cosine	2	0.4875
resnet	cosine	2	0.4125
resnet	cosine	2	0.4625
resnet	cosine	2	0.575
resnet	cosine	2	0.4625
resnet	cosine	2	0.425
resnet	cosine	2	0.45
resnet	cosine	2	0.5
resnet	cosine	2	0.425
resnet	cosine	2	0.55
resnet	cosine	2	0.45
resnet	cosine	2	0.4375
resnet	cosine	2	0.5125
resnet	cosine	2	0.5125
resnet	cosine	5	0.2125
resnet	cosine	5	0.275
resnet	cosine	5	0.1875
resnet	cosine	5	0.225
resnet	cosine	5	0.28750000000000003
resnet	cosine	5	0.2125
resnet	cosine	5	0.2
resnet	cosine	5	0.2250000000000001
resnet	cosine	5	0.225
resnet	cosine	5	0.175
resnet	cosine	5	0.225
resnet	cosine	5	0.275
resnet	cosine	5	0.2250000000000001
resnet	cosine	5	0.28750000000000003
resnet	cosine	5	0.25
resnet	cosine	5	0.30000000000000004
resnet	cosine	5	0.2125
resnet	cosine	5	0.2625
resnet	cosine	5	0.25
resnet	cosine	5	0.275
resnet	cosine	8	0.1
resnet	cosine	8	0.125
resnet	cosine	8	0.1375
resnet	cosine	8	0.1
resnet	cosine	8	0.1125
resnet	cosine	8	0.07500000000000001
resnet	cosine	8	0.15000000000000002
resnet	cosine	8	0.1375
resnet	cosine	8	0.1
resnet	cosine	8	0.1
resnet	cosine	8	0.1125
resnet	cosine	8	0.125
resnet	cosine	8	0.1125
resnet	cosine	8	0.0875
resnet	cosine	8	0.07500000000000001
resnet	cosine	8	0.15000000000000002
resnet	cosine	8	0.07500000000000001
resnet	cosine	8	0.11250000000000004
resnet	cosine	8	0.125
resnet	cosine	8	0.1625
resnet	cosine	11	0.037500000000000006
resnet	cosine	11	0.037500000000000006
resnet	cosine	11	0.125
resnet	cosine	11	0.07500000000000001
resnet	cosine	11	0.0625
resnet	cosine	11	0.0625
resnet	cosine	11	0.07500000000000001
resnet	cosine	11	0.1
resnet	cosine	11	0.037500000000000006
resnet	cosine	11	0.125
resnet	cosine	11	0.1
resnet	cosine	11	0.0875
resnet	cosine	11	0.05
resnet	cosine	11	0.0625
resnet	cosine	11	0.05
resnet	cosine	11	0.037500000000000006
resnet	cosine	11	0.0625
resnet	cosine	11	0.07500000000000001
resnet	cosine	11	0.0625
resnet	cosine	11	0.0125
resnet	cosine	14	0.025
resnet	cosine	14	0.05
resnet	cosine	14	0.025
resnet	cosine	14	0.025
resnet	cosine	14	0.0125
resnet	cosine	14	0.037500000000000006
resnet	cosine	14	0.0625
resnet	cosine	14	0.0125
resnet	cosine	14	0.0125
resnet	cosine	14	0.025
resnet	cosine	14	0.025
resnet	cosine	14	0.037500000000000006
resnet	cosine	14	0.0625
resnet	cosine	14	0.05
resnet	cosine	14	0.037500000000000006
resnet	cosine	14	0.025
resnet	cosine	14	0.037500000000000006
resnet	cosine	14	0.07500000000000001
resnet	cosine	14	0.037500000000000006
resnet	cosine	14	0.0625
resnet	cosine	17	0.025
resnet	cosine	17	0.0125
resnet	cosine	17	0.037500000000000006
resnet	cosine	17	0.025
resnet	cosine	17	0.025
resnet	cosine	17	0.0125
resnet	cosine	17	0.0
resnet	cosine	17	0.037500000000000006
resnet	cosine	17	0.0125
resnet	cosine	17	0.0125
resnet	cosine	17	0.025
resnet	cosine	17	0.0
resnet	cosine	17	0.0
resnet	cosine	17	0.025
resnet	cosine	17	0.0125
resnet	cosine	17	0.0
resnet	cosine	17	0.025
resnet	cosine	17	0.0125
resnet	cosine	17	0.0
resnet	cosine	17	0.0125
vgg16	cosine	2	0.3875
vgg16	cosine	2	0.4625
vgg16	cosine	2	0.3625
vgg16	cosine	2	0.3875
vgg16	cosine	2	0.425
vgg16	cosine	2	0.4125
vgg16	cosine	2	0.4125
vgg16	cosine	2	0.4
vgg16	cosine	2	0.4500000000000001
vgg16	cosine	2	0.375
vgg16	cosine	2	0.4
vgg16	cosine	2	0.3625
vgg16	cosine	2	0.375
vgg16	cosine	2	0.375
vgg16	cosine	2	0.425
vgg16	cosine	2	0.4
vgg16	cosine	2	0.35
vgg16	cosine	2	0.35000000000000003
vgg16	cosine	2	0.475
vgg16	cosine	2	0.4
vgg16	cosine	5	0.225
vgg16	cosine	5	0.18750000000000008
vgg16	cosine	5	0.2125
vgg16	cosine	5	0.2125
vgg16	cosine	5	0.1875
vgg16	cosine	5	0.11250000000000004
vgg16	cosine	5	0.1875
vgg16	cosine	5	0.0875
vgg16	cosine	5	0.2
vgg16	cosine	5	0.25
vgg16	cosine	5	0.16250000000000006
vgg16	cosine	5	0.2
vgg16	cosine	5	0.15000000000000002
vgg16	cosine	5	0.15
vgg16	cosine	5	0.25
vgg16	cosine	5	0.175
vgg16	cosine	5	0.15000000000000002
vgg16	cosine	5	0.175
vgg16	cosine	5	0.1375
vgg16	cosine	5	0.15000000000000002
vgg16	cosine	8	0.1125
vgg16	cosine	8	0.1
vgg16	cosine	8	0.125
vgg16	cosine	8	0.1
vgg16	cosine	8	0.11250000000000004
vgg16	cosine	8	0.125
vgg16	cosine	8	0.125
vgg16	cosine	8	0.1375
vgg16	cosine	8	0.0625
vgg16	cosine	8	0.08750000000000001
vgg16	cosine	8	0.1375
vgg16	cosine	8	0.08750000000000001
vgg16	cosine	8	0.1625
vgg16	cosine	8	0.1
vgg16	cosine	8	0.1
vgg16	cosine	8	0.08750000000000001
vgg16	cosine	8	0.175
vgg16	cosine	8	0.1
vgg16	cosine	8	0.1125
vgg16	cosine	8	0.11250000000000004
vgg16	cosine	11	0.0625
vgg16	cosine	11	0.0625
vgg16	cosine	11	0.025
vgg16	cosine	11	0.037500000000000006
vgg16	cosine	11	0.075
vgg16	cosine	11	0.08750000000000001
vgg16	cosine	11	0.05
vgg16	cosine	11	0.05
vgg16	cosine	11	0.08750000000000001
vgg16	cosine	11	0.1
vgg16	cosine	11	0.037500000000000006
vgg16	cosine	11	0.05
vgg16	cosine	11	0.037500000000000006
vgg16	cosine	11	0.025
vgg16	cosine	11	0.05
vgg16	cosine	11	0.05
vgg16	cosine	11	0.07500000000000001
vgg16	cosine	11	0.05
vgg16	cosine	11	0.037500000000000006
vgg16	cosine	11	0.05
vgg16	cosine	14	0.025
vgg16	cosine	14	0.025
vgg16	cosine	14	0.025
vgg16	cosine	14	0.05
vgg16	cosine	14	0.05
vgg16	cosine	14	0.0125
vgg16	cosine	14	0.037500000000000006
vgg16	cosine	14	0.05
vgg16	cosine	14	0.025
vgg16	cosine	14	0.025
vgg16	cosine	14	0.05
vgg16	cosine	14	0.05
vgg16	cosine	14	0.037500000000000006
vgg16	cosine	14	0.037500000000000006
vgg16	cosine	14	0.037500000000000006
vgg16	cosine	14	0.05
vgg16	cosine	14	0.0625
vgg16	cosine	14	0.025
vgg16	cosine	14	0.037500000000000006
vgg16	cosine	14	0.0125
vgg16	cosine	17	0.0125
vgg16	cosine	17	0.025
vgg16	cosine	17	0.0125
vgg16	cosine	17	0.0
vgg16	cosine	17	0.0125
vgg16	cosine	17	0.025
vgg16	cosine	17	0.0125
vgg16	cosine	17	0.0125
vgg16	cosine	17	0.0125
vgg16	cosine	17	0.0
vgg16	cosine	17	0.0125
vgg16	cosine	17	0.025
vgg16	cosine	17	0.0
vgg16	cosine	17	0.0
vgg16	cosine	17	0.037500000000000006
vgg16	cosine	17	0.037500000000000006
vgg16	cosine	17	0.025
vgg16	cosine	17	0.0
vgg16	cosine	17	0.025
vgg16	cosine	17	0.037500000000000006
img2vec	cosine	2	0.5375
img2vec	cosine	2	0.4125
img2vec	cosine	2	0.5
img2vec	cosine	2	0.425
img2vec	cosine	2	0.3875
img2vec	cosine	2	0.375
img2vec	cosine	2	0.4375
img2vec	cosine	2	0.28750000000000003
img2vec	cosine	2	0.3625
img2vec	cosine	2	0.3625
img2vec	cosine	2	0.375
img2vec	cosine	2	0.4125
img2vec	cosine	2	0.45
img2vec	cosine	2	0.4625
img2vec	cosine	2	0.425
img2vec	cosine	2	0.4249999999999999
img2vec	cosine	2	0.3375
img2vec	cosine	2	0.425
img2vec	cosine	2	0.4375
img2vec	cosine	2	0.425
img2vec	cosine	5	0.16250000000000006
img2vec	cosine	5	0.1875
img2vec	cosine	5	0.2375
img2vec	cosine	5	0.1875
img2vec	cosine	5	0.2125
img2vec	cosine	5	0.1625
img2vec	cosine	5	0.1375
img2vec	cosine	5	0.2250000000000001
img2vec	cosine	5	0.17500000000000002
img2vec	cosine	5	0.1625
img2vec	cosine	5	0.2
img2vec	cosine	5	0.2
img2vec	cosine	5	0.1875
img2vec	cosine	5	0.2125
img2vec	cosine	5	0.11250000000000004
img2vec	cosine	5	0.16250000000000006
img2vec	cosine	5	0.1625
img2vec	cosine	5	0.2
img2vec	cosine	5	0.17500000000000002
img2vec	cosine	5	0.2125
img2vec	cosine	8	0.11250000000000004
img2vec	cosine	8	0.07500000000000001
img2vec	cosine	8	0.0625
img2vec	cosine	8	0.07500000000000001
img2vec	cosine	8	0.125
img2vec	cosine	8	0.175
img2vec	cosine	8	0.1375
img2vec	cosine	8	0.1375
img2vec	cosine	8	0.1125
img2vec	cosine	8	0.15000000000000002
img2vec	cosine	8	0.0625
img2vec	cosine	8	0.1375
img2vec	cosine	8	0.11250000000000004
img2vec	cosine	8	0.11250000000000004
img2vec	cosine	8	0.0875
img2vec	cosine	8	0.1
img2vec	cosine	8	0.1
img2vec	cosine	8	0.125
img2vec	cosine	8	0.11250000000000004
img2vec	cosine	8	0.125
img2vec	cosine	11	0.037500000000000006
img2vec	cosine	11	0.0625
img2vec	cosine	11	0.037500000000000006
img2vec	cosine	11	0.0625
img2vec	cosine	11	0.1
img2vec	cosine	11	0.1
img2vec	cosine	11	0.07500000000000001
img2vec	cosine	11	0.125
img2vec	cosine	11	0.025
img2vec	cosine	11	0.1
img2vec	cosine	11	0.0625
img2vec	cosine	11	0.11250000000000004
img2vec	cosine	11	0.07500000000000001
img2vec	cosine	11	0.05
img2vec	cosine	11	0.1125
img2vec	cosine	11	0.05
img2vec	cosine	11	0.0625
img2vec	cosine	11	0.0625
img2vec	cosine	11	0.07500000000000001
img2vec	cosine	11	0.075
img2vec	cosine	14	0.0
img2vec	cosine	14	0.05
img2vec	cosine	14	0.025
img2vec	cosine	14	0.037500000000000006
img2vec	cosine	14	0.025
img2vec	cosine	14	0.0625
img2vec	cosine	14	0.025
img2vec	cosine	14	0.05
img2vec	cosine	14	0.0125
img2vec	cosine	14	0.037500000000000006
img2vec	cosine	14	0.0125
img2vec	cosine	14	0.05
img2vec	cosine	14	0.025
img2vec	cosine	14	0.05
img2vec	cosine	14	0.07500000000000001
img2vec	cosine	14	0.05
img2vec	cosine	14	0.025
img2vec	cosine	14	0.05
img2vec	cosine	14	0.0625
img2vec	cosine	14	0.037500000000000006
img2vec	cosine	17	0.0125
img2vec	cosine	17	0.0125
img2vec	cosine	17	0.0125
img2vec	cosine	17	0.037500000000000006
img2vec	cosine	17	0.025
img2vec	cosine	17	0.025
img2vec	cosine	17	0.025
img2vec	cosine	17	0.0
img2vec	cosine	17	0.0125
img2vec	cosine	17	0.025
img2vec	cosine	17	0.025
img2vec	cosine	17	0.025
img2vec	cosine	17	0.037500000000000006
img2vec	cosine	17	0.025
img2vec	cosine	17	0.037500000000000006
img2vec	cosine	17	0.0
img2vec	cosine	17	0.0125
img2vec	cosine	17	0.0125
img2vec	cosine	17	0.0
img2vec	cosine	17	0.0125
inception	cosine	2	0.30000000000000004
inception	cosine	2	0.275
inception	cosine	2	0.2375
inception	cosine	2	0.25
inception	cosine	2	0.3375
inception	cosine	2	0.2625
inception	cosine	2	0.3375
inception	cosine	2	0.3375
inception	cosine	2	0.3625
inception	cosine	2	0.275
inception	cosine	2	0.2875
inception	cosine	2	0.3125
inception	cosine	2	0.2875
inception	cosine	2	0.28750000000000003
inception	cosine	2	0.2625000000000001
inception	cosine	2	0.325
inception	cosine	2	0.30000000000000004
inception	cosine	2	0.23750000000000004
inception	cosine	2	0.2625
inception	cosine	2	0.3375
inception	cosine	5	0.1375
inception	cosine	5	0.15000000000000002
inception	cosine	5	0.17500000000000002
inception	cosine	5	0.1375
inception	cosine	5	0.08750000000000001
inception	cosine	5	0.18750000000000008
inception	cosine	5	0.18750000000000008
inception	cosine	5	0.2125
inception	cosine	5	0.17500000000000002
inception	cosine	5	0.1875
inception	cosine	5	0.16250000000000006
inception	cosine	5	0.2250000000000001
inception	cosine	5	0.15
inception	cosine	5	0.2125
inception	cosine	5	0.1375
inception	cosine	5	0.2125
inception	cosine	5	0.1875
inception	cosine	5	0.2125
inception	cosine	5	0.2250000000000001
inception	cosine	5	0.2125
inception	cosine	8	0.1375
inception	cosine	8	0.1
inception	cosine	8	0.0625
inception	cosine	8	0.11250000000000004
inception	cosine	8	0.125
inception	cosine	8	0.125
inception	cosine	8	0.1
inception	cosine	8	0.1375
inception	cosine	8	0.0625
inception	cosine	8	0.07500000000000001
inception	cosine	8	0.08750000000000001
inception	cosine	8	0.1375
inception	cosine	8	0.0625
inception	cosine	8	0.1
inception	cosine	8	0.05
inception	cosine	8	0.1125
inception	cosine	8	0.1125
inception	cosine	8	0.0625
inception	cosine	8	0.125
inception	cosine	8	0.07500000000000001
inception	cosine	11	0.037500000000000006
inception	cosine	11	0.05
inception	cosine	11	0.037500000000000006
inception	cosine	11	0.05
inception	cosine	11	0.05
inception	cosine	11	0.05
inception	cosine	11	0.05
inception	cosine	11	0.025
inception	cosine	11	0.1
inception	cosine	11	0.05
inception	cosine	11	0.037500000000000006
inception	cosine	11	0.07500000000000001
inception	cosine	11	0.05
inception	cosine	11	0.037500000000000006
inception	cosine	11	0.07500000000000001
inception	cosine	11	0.1
inception	cosine	11	0.08750000000000001
inception	cosine	11	0.037500000000000006
inception	cosine	11	0.05
inception	cosine	11	0.08750000000000001
inception	cosine	14	0.0
inception	cosine	14	0.0125
inception	cosine	14	0.037500000000000006
inception	cosine	14	0.025
inception	cosine	14	0.05
inception	cosine	14	0.025
inception	cosine	14	0.0625
inception	cosine	14	0.0625
inception	cosine	14	0.0625
inception	cosine	14	0.05
inception	cosine	14	0.0125
inception	cosine	14	0.0625
inception	cosine	14	0.0125
inception	cosine	14	0.0
inception	cosine	14	0.0125
inception	cosine	14	0.025
inception	cosine	14	0.025
inception	cosine	14	0.025
inception	cosine	14	0.0125
inception	cosine	14	0.05
inception	cosine	17	0.0
inception	cosine	17	0.037500000000000006
inception	cosine	17	0.0
inception	cosine	17	0.0
inception	cosine	17	0.025
inception	cosine	17	0.025
inception	cosine	17	0.0125
inception	cosine	17	0.0
inception	cosine	17	0.0
inception	cosine	17	0.0
inception	cosine	17	0.0125
inception	cosine	17	0.037500000000000006
inception	cosine	17	0.025
inception	cosine	17	0.0
inception	cosine	17	0.0125
inception	cosine	17	0.0
inception	cosine	17	0.0125
inception	cosine	17	0.0125
inception	cosine	17	0.0
inception	cosine	17	0.0
vgg16pre	cosine	2	0.2250000000000001
vgg16pre	cosine	2	0.3
vgg16pre	cosine	2	0.2375
vgg16pre	cosine	2	0.2375
vgg16pre	cosine	2	0.2625
vgg16pre	cosine	2	0.17500000000000002
vgg16pre	cosine	2	0.2250000000000001
vgg16pre	cosine	2	0.225
vgg16pre	cosine	2	0.275
vgg16pre	cosine	2	0.2375
vgg16pre	cosine	2	0.275
vgg16pre	cosine	2	0.2625
vgg16pre	cosine	2	0.28750000000000003
vgg16pre	cosine	2	0.275
vgg16pre	cosine	2	0.2875
vgg16pre	cosine	2	0.28750000000000003
vgg16pre	cosine	2	0.2250000000000001
vgg16pre	cosine	2	0.25
vgg16pre	cosine	2	0.25
vgg16pre	cosine	2	0.3125000000000001
vgg16pre	cosine	5	0.15000000000000002
vgg16pre	cosine	5	0.07500000000000001
vgg16pre	cosine	5	0.15000000000000002
vgg16pre	cosine	5	0.1625
vgg16pre	cosine	5	0.1375
vgg16pre	cosine	5	0.125
vgg16pre	cosine	5	0.1375
vgg16pre	cosine	5	0.0875
vgg16pre	cosine	5	0.1
vgg16pre	cosine	5	0.16250000000000006
vgg16pre	cosine	5	0.11250000000000004
vgg16pre	cosine	5	0.0875
vgg16pre	cosine	5	0.1
vgg16pre	cosine	5	0.125
vgg16pre	cosine	5	0.125
vgg16pre	cosine	5	0.1375
vgg16pre	cosine	5	0.1125
vgg16pre	cosine	5	0.1375
vgg16pre	cosine	5	0.125
vgg16pre	cosine	5	0.125
vgg16pre	cosine	8	0.05
vgg16pre	cosine	8	0.07500000000000001
vgg16pre	cosine	8	0.1375
vgg16pre	cosine	8	0.0875
vgg16pre	cosine	8	0.05
vgg16pre	cosine	8	0.05
vgg16pre	cosine	8	0.07500000000000001
vgg16pre	cosine	8	0.08750000000000001
vgg16pre	cosine	8	0.037500000000000006
vgg16pre	cosine	8	0.1125
vgg16pre	cosine	8	0.0875
vgg16pre	cosine	8	0.07500000000000001
vgg16pre	cosine	8	0.125
vgg16pre	cosine	8	0.0625
vgg16pre	cosine	8	0.11250000000000004
vgg16pre	cosine	8	0.1
vgg16pre	cosine	8	0.0625
vgg16pre	cosine	8	0.07500000000000001
vgg16pre	cosine	8	0.1
vgg16pre	cosine	8	0.07500000000000001
vgg16pre	cosine	11	0.0125
vgg16pre	cosine	11	0.0875
vgg16pre	cosine	11	0.05
vgg16pre	cosine	11	0.05
vgg16pre	cosine	11	0.037500000000000006
vgg16pre	cosine	11	0.025
vgg16pre	cosine	11	0.0875
vgg16pre	cosine	11	0.05
vgg16pre	cosine	11	0.025
vgg16pre	cosine	11	0.037500000000000006
vgg16pre	cosine	11	0.05
vgg16pre	cosine	11	0.0625
vgg16pre	cosine	11	0.05
vgg16pre	cosine	11	0.0625
vgg16pre	cosine	11	0.037500000000000006
vgg16pre	cosine	11	0.07500000000000001
vgg16pre	cosine	11	0.037500000000000006
vgg16pre	cosine	11	0.037500000000000006
vgg16pre	cosine	11	0.0625
vgg16pre	cosine	11	0.0125
vgg16pre	cosine	14	0.05
vgg16pre	cosine	14	0.025
vgg16pre	cosine	14	0.05
vgg16pre	cosine	14	0.0125
vgg16pre	cosine	14	0.07500000000000001
vgg16pre	cosine	14	0.0625
vgg16pre	cosine	14	0.025
vgg16pre	cosine	14	0.05
vgg16pre	cosine	14	0.0
vgg16pre	cosine	14	0.025
vgg16pre	cosine	14	0.025
vgg16pre	cosine	14	0.05
vgg16pre	cosine	14	0.0625
vgg16pre	cosine	14	0.0125
vgg16pre	cosine	14	0.05
vgg16pre	cosine	14	0.037500000000000006
vgg16pre	cosine	14	0.0125
vgg16pre	cosine	14	0.0125
vgg16pre	cosine	14	0.0
vgg16pre	cosine	14	0.025
vgg16pre	cosine	17	0.0125
vgg16pre	cosine	17	0.025
vgg16pre	cosine	17	0.0
vgg16pre	cosine	17	0.0
vgg16pre	cosine	17	0.025
vgg16pre	cosine	17	0.0125
vgg16pre	cosine	17	0.0
vgg16pre	cosine	17	0.0125
vgg16pre	cosine	17	0.025
vgg16pre	cosine	17	0.0125
vgg16pre	cosine	17	0.025
vgg16pre	cosine	17	0.0125
vgg16pre	cosine	17	0.0125
vgg16pre	cosine	17	0.0
vgg16pre	cosine	17	0.025
vgg16pre	cosine	17	0.0125
vgg16pre	cosine	17	0.0125
vgg16pre	cosine	17	0.0
vgg16pre	cosine	17	0.0125
vgg16pre	cosine	17	0.0125
