# Supplementary material for: Privacy risks of whole-slide image sharing in digital pathology
Source: Nat Commun. 2023 May 4;14:2577. doi: 10.1038/s41467-023-37991-y (PMC10160114; doi:10.1038/s41467-023-37991-y)
Supplement: Supplementary file 3 — Source Data [file 41467_2023_37991_MOESM3_ESM.zip › Figure-7a_number-patients.csv]

extractor	metric	number_of_patients	result
resnet	cosine	1	1.0
resnet	cosine	1	1.0
resnet	cosine	1	1.0
resnet	cosine	1	1.0
resnet	cosine	1	1.0
resnet	cosine	1	1.0
resnet	cosine	1	1.0
resnet	cosine	1	1.0
resnet	cosine	1	1.0
resnet	cosine	1	1.0
resnet	cosine	1	1.0
resnet	cosine	1	1.0
resnet	cosine	1	1.0
resnet	cosine	1	1.0
resnet	cosine	1	1.0
resnet	cosine	1	1.0
resnet	cosine	1	1.0
resnet	cosine	1	1.0
resnet	cosine	1	1.0
resnet	cosine	1	1.0
resnet	cosine	1	1.0
resnet	cosine	1	1.0
resnet	cosine	1	1.0
resnet	cosine	1	1.0
resnet	cosine	1	1.0
resnet	cosine	1	1.0
resnet	cosine	1	1.0
resnet	cosine	1	1.0
resnet	cosine	1	1.0
resnet	cosine	1	1.0
resnet	cosine	1	1.0
resnet	cosine	1	1.0
resnet	cosine	1	1.0
resnet	cosine	1	1.0
resnet	cosine	1	1.0
resnet	cosine	1	1.0
resnet	cosine	1	1.0
resnet	cosine	1	1.0
resnet	cosine	1	1.0
resnet	cosine	1	1.0
resnet	cosine	2	1.0
resnet	cosine	2	0.5
resnet	cosine	2	1.0
resnet	cosine	2	1.0
resnet	cosine	2	0.5
resnet	cosine	2	1.0
resnet	cosine	2	1.0
resnet	cosine	2	1.0
resnet	cosine	2	0.5
resnet	cosine	2	1.0
resnet	cosine	2	1.0
resnet	cosine	2	1.0
resnet	cosine	2	1.0
resnet	cosine	2	0.5
resnet	cosine	2	1.0
resnet	cosine	2	1.0
resnet	cosine	2	1.0
resnet	cosine	2	1.0
resnet	cosine	2	1.0
resnet	cosine	2	1.0
resnet	cosine	2	1.0
resnet	cosine	2	0.5
resnet	cosine	2	1.0
resnet	cosine	2	1.0
resnet	cosine	2	1.0
resnet	cosine	2	1.0
resnet	cosine	2	1.0
resnet	cosine	2	1.0
resnet	cosine	2	0.5
resnet	cosine	2	1.0
resnet	cosine	2	1.0
resnet	cosine	2	1.0
resnet	cosine	2	1.0
resnet	cosine	2	1.0
resnet	cosine	2	1.0
resnet	cosine	2	1.0
resnet	cosine	2	1.0
resnet	cosine	2	1.0
resnet	cosine	2	1.0
resnet	cosine	2	0.5
resnet	cosine	3	1.0
resnet	cosine	3	1.0
resnet	cosine	3	1.0
resnet	cosine	3	0.6666666666666666
resnet	cosine	3	1.0
resnet	cosine	3	1.0
resnet	cosine	3	1.0
resnet	cosine	3	0.6666666666666666
resnet	cosine	3	0.6666666666666666
resnet	cosine	3	1.0
resnet	cosine	3	1.0
resnet	cosine	3	1.0
resnet	cosine	3	1.0
resnet	cosine	3	1.0
resnet	cosine	3	1.0
resnet	cosine	3	1.0
resnet	cosine	3	1.0
resnet	cosine	3	1.0
resnet	cosine	3	1.0
resnet	cosine	3	1.0
resnet	cosine	3	1.0
resnet	cosine	3	1.0
resnet	cosine	3	1.0
resnet	cosine	3	1.0
resnet	cosine	3	1.0
resnet	cosine	3	0.6666666666666666
resnet	cosine	3	0.6666666666666666
resnet	cosine	3	1.0
resnet	cosine	3	1.0
resnet	cosine	3	1.0
resnet	cosine	3	1.0
resnet	cosine	3	1.0
resnet	cosine	3	1.0
resnet	cosine	3	1.0
resnet	cosine	3	0.6666666666666666
resnet	cosine	3	0.6666666666666666
resnet	cosine	3	1.0
resnet	cosine	3	1.0
resnet	cosine	3	1.0
resnet	cosine	3	0.6666666666666666
resnet	cosine	4	1.0
resnet	cosine	4	1.0
resnet	cosine	4	1.0
resnet	cosine	4	0.75
resnet	cosine	4	0.75
resnet	cosine	4	0.75
resnet	cosine	4	0.75
resnet	cosine	4	1.0
resnet	cosine	4	0.75
resnet	cosine	4	1.0
resnet	cosine	4	0.5
resnet	cosine	4	1.0
resnet	cosine	4	0.75
resnet	cosine	4	1.0
resnet	cosine	4	1.0
resnet	cosine	4	0.75
resnet	cosine	4	0.5
resnet	cosine	4	1.0
resnet	cosine	4	1.0
resnet	cosine	4	1.0
resnet	cosine	4	0.75
resnet	cosine	4	1.0
resnet	cosine	4	1.0
resnet	cosine	4	0.75
resnet	cosine	4	1.0
resnet	cosine	4	1.0
resnet	cosine	4	1.0
resnet	cosine	4	1.0
resnet	cosine	4	0.75
resnet	cosine	4	0.75
resnet	cosine	4	1.0
resnet	cosine	4	1.0
resnet	cosine	4	1.0
resnet	cosine	4	0.75
resnet	cosine	4	1.0
resnet	cosine	4	1.0
resnet	cosine	4	1.0
resnet	cosine	4	1.0
resnet	cosine	4	0.75
resnet	cosine	4	0.75
resnet	cosine	5	0.6000000000000001
resnet	cosine	5	0.8
resnet	cosine	5	0.8
resnet	cosine	5	1.0
resnet	cosine	5	1.0
resnet	cosine	5	0.6000000000000001
resnet	cosine	5	1.0
resnet	cosine	5	1.0
resnet	cosine	5	1.0
resnet	cosine	5	1.0
resnet	cosine	5	0.8
resnet	cosine	5	1.0
resnet	cosine	5	0.8
resnet	cosine	5	0.8
resnet	cosine	5	0.8
resnet	cosine	5	0.8
resnet	cosine	5	0.8
resnet	cosine	5	1.0
resnet	cosine	5	0.8
resnet	cosine	5	0.6000000000000001
resnet	cosine	5	0.8
resnet	cosine	5	0.6000000000000001
resnet	cosine	5	1.0
resnet	cosine	5	1.0
resnet	cosine	5	1.0
resnet	cosine	5	0.8
resnet	cosine	5	1.0
resnet	cosine	5	0.8
resnet	cosine	5	1.0
resnet	cosine	5	1.0
resnet	cosine	5	0.8
resnet	cosine	5	0.8
resnet	cosine	5	0.8
resnet	cosine	5	1.0
resnet	cosine	5	1.0
resnet	cosine	5	0.8
resnet	cosine	5	1.0
resnet	cosine	5	1.0
resnet	cosine	5	1.0
resnet	cosine	5	1.0
resnet	cosine	6	0.6666666666666666
resnet	cosine	6	0.8333333333333333
resnet	cosine	6	1.0
resnet	cosine	6	1.0
resnet	cosine	6	0.5
resnet	cosine	6	0.6666666666666666
resnet	cosine	6	0.8333333333333333
resnet	cosine	6	0.8333333333333333
resnet	cosine	6	0.6666666666666666
resnet	cosine	6	1.0
resnet	cosine	6	1.0
resnet	cosine	6	0.8333333333333333
resnet	cosine	6	0.3333333333333333
resnet	cosine	6	0.8333333333333333
resnet	cosine	6	0.8333333333333333
resnet	cosine	6	1.0
resnet	cosine	6	1.0
resnet	cosine	6	1.0
resnet	cosine	6	0.8333333333333333
resnet	cosine	6	0.8333333333333333
resnet	cosine	6	0.8333333333333333
resnet	cosine	6	1.0
resnet	cosine	6	1.0
resnet	cosine	6	1.0
resnet	cosine	6	1.0
resnet	cosine	6	1.0
resnet	cosine	6	0.8333333333333333
resnet	cosine	6	0.6666666666666666
resnet	cosine	6	1.0
resnet	cosine	6	1.0
resnet	cosine	6	0.8333333333333333
resnet	cosine	6	0.8333333333333333
resnet	cosine	6	1.0
resnet	cosine	6	0.8333333333333333
resnet	cosine	6	0.5
resnet	cosine	6	1.0
resnet	cosine	6	0.8333333333333333
resnet	cosine	6	0.8333333333333333
resnet	cosine	6	1.0
resnet	cosine	6	0.8333333333333333
resnet	cosine	7	0.7142857142857142
resnet	cosine	7	0.857142857142857
resnet	cosine	7	0.857142857142857
resnet	cosine	7	0.7142857142857142
resnet	cosine	7	0.9999999999999998
resnet	cosine	7	0.857142857142857
resnet	cosine	7	0.5714285714285714
resnet	cosine	7	0.9999999999999998
resnet	cosine	7	0.7142857142857142
resnet	cosine	7	0.9999999999999998
resnet	cosine	7	0.857142857142857
resnet	cosine	7	0.857142857142857
resnet	cosine	7	0.5714285714285714
resnet	cosine	7	0.9999999999999998
resnet	cosine	7	0.857142857142857
resnet	cosine	7	0.9999999999999998
resnet	cosine	7	0.857142857142857
resnet	cosine	7	0.857142857142857
resnet	cosine	7	0.9999999999999998
resnet	cosine	7	0.857142857142857
resnet	cosine	7	0.7142857142857142
resnet	cosine	7	0.857142857142857
resnet	cosine	7	0.9999999999999998
resnet	cosine	7	0.857142857142857
resnet	cosine	7	0.857142857142857
resnet	cosine	7	0.7142857142857142
resnet	cosine	7	0.7142857142857142
resnet	cosine	7	0.7142857142857142
resnet	cosine	7	0.857142857142857
resnet	cosine	7	0.7142857142857142
resnet	cosine	7	0.5714285714285714
resnet	cosine	7	0.857142857142857
resnet	cosine	7	0.9999999999999998
resnet	cosine	7	0.7142857142857142
resnet	cosine	7	0.9999999999999998
resnet	cosine	7	0.857142857142857
resnet	cosine	7	0.857142857142857
resnet	cosine	7	0.857142857142857
resnet	cosine	7	0.9999999999999998
resnet	cosine	7	0.857142857142857
resnet	cosine	8	0.75
resnet	cosine	8	1.0
resnet	cosine	8	0.75
resnet	cosine	8	0.75
resnet	cosine	8	1.0
resnet	cosine	8	0.625
resnet	cosine	8	0.75
resnet	cosine	8	0.625
resnet	cosine	8	0.875
resnet	cosine	8	0.75
resnet	cosine	8	0.875
resnet	cosine	8	0.75
resnet	cosine	8	0.875
resnet	cosine	8	0.875
resnet	cosine	8	0.875
resnet	cosine	8	0.75
resnet	cosine	8	0.875
resnet	cosine	8	0.75
resnet	cosine	8	0.75
resnet	cosine	8	0.625
resnet	cosine	8	0.875
resnet	cosine	8	0.5
resnet	cosine	8	0.75
resnet	cosine	8	0.75
resnet	cosine	8	0.625
resnet	cosine	8	1.0
resnet	cosine	8	0.625
resnet	cosine	8	0.625
resnet	cosine	8	1.0
resnet	cosine	8	0.75
resnet	cosine	8	1.0
resnet	cosine	8	0.875
resnet	cosine	8	1.0
resnet	cosine	8	0.75
resnet	cosine	8	1.0
resnet	cosine	8	0.75
resnet	cosine	8	0.875
resnet	cosine	8	0.875
resnet	cosine	8	0.875
resnet	cosine	8	0.875
resnet	cosine	9	1.0
resnet	cosine	9	0.7777777777777777
resnet	cosine	9	0.8888888888888888
resnet	cosine	9	0.6666666666666666
resnet	cosine	9	1.0
resnet	cosine	9	0.8888888888888888
resnet	cosine	9	0.7777777777777777
resnet	cosine	9	1.0
resnet	cosine	9	0.8888888888888888
resnet	cosine	9	0.5555555555555556
resnet	cosine	9	0.7777777777777777
resnet	cosine	9	0.7777777777777777
resnet	cosine	9	0.7777777777777777
resnet	cosine	9	0.7777777777777777
resnet	cosine	9	0.6666666666666666
resnet	cosine	9	1.0
resnet	cosine	9	0.8888888888888888
resnet	cosine	9	0.7777777777777777
resnet	cosine	9	0.8888888888888888
resnet	cosine	9	0.8888888888888888
resnet	cosine	9	0.7777777777777777
resnet	cosine	9	0.7777777777777777
resnet	cosine	9	0.8888888888888888
resnet	cosine	9	1.0
resnet	cosine	9	1.0
resnet	cosine	9	1.0
resnet	cosine	9	0.6666666666666666
resnet	cosine	9	0.8888888888888888
resnet	cosine	9	0.8888888888888888
resnet	cosine	9	0.8888888888888888
resnet	cosine	9	0.8888888888888888
resnet	cosine	9	0.8888888888888888
resnet	cosine	9	0.7777777777777777
resnet	cosine	9	0.6666666666666667
resnet	cosine	9	0.8888888888888888
resnet	cosine	9	1.0
resnet	cosine	9	0.7777777777777777
resnet	cosine	9	0.8888888888888888
resnet	cosine	9	0.8888888888888888
resnet	cosine	9	1.0
resnet	cosine	10	0.8
resnet	cosine	10	0.7
resnet	cosine	10	0.9
resnet	cosine	10	0.6
resnet	cosine	10	0.9
resnet	cosine	10	0.7
resnet	cosine	10	0.6000000000000001
resnet	cosine	10	0.6
resnet	cosine	10	0.8
resnet	cosine	10	0.7000000000000001
resnet	cosine	10	0.8
resnet	cosine	10	1.0
resnet	cosine	10	0.6
resnet	cosine	10	0.9
resnet	cosine	10	0.8
resnet	cosine	10	1.0
resnet	cosine	10	0.8
resnet	cosine	10	0.7
resnet	cosine	10	0.9
resnet	cosine	10	0.8
resnet	cosine	10	0.7
resnet	cosine	10	0.8
resnet	cosine	10	0.9
resnet	cosine	10	1.0
resnet	cosine	10	0.7
resnet	cosine	10	0.7000000000000001
resnet	cosine	10	0.7
resnet	cosine	10	0.9
resnet	cosine	10	0.8
resnet	cosine	10	0.8
resnet	cosine	10	0.8
resnet	cosine	10	0.9
resnet	cosine	10	0.6
resnet	cosine	10	0.8
resnet	cosine	10	0.8
resnet	cosine	10	0.8
resnet	cosine	10	0.5
resnet	cosine	10	0.9
resnet	cosine	10	0.8
resnet	cosine	10	0.9
resnet	cosine	11	0.5454545454545455
resnet	cosine	11	0.6363636363636365
resnet	cosine	11	0.5454545454545455
resnet	cosine	11	0.8181818181818182
resnet	cosine	11	0.6363636363636364
resnet	cosine	11	0.6363636363636365
resnet	cosine	11	1.0
resnet	cosine	11	0.5454545454545454
resnet	cosine	11	0.9090909090909092
resnet	cosine	11	0.7272727272727273
resnet	cosine	11	0.6363636363636365
resnet	cosine	11	0.3636363636363637
resnet	cosine	11	0.7272727272727273
resnet	cosine	11	0.9090909090909092
resnet	cosine	11	0.7272727272727273
resnet	cosine	11	0.7272727272727273
resnet	cosine	11	0.8181818181818182
resnet	cosine	11	0.8181818181818182
resnet	cosine	11	0.7272727272727273
resnet	cosine	11	0.7272727272727273
resnet	cosine	11	0.8181818181818182
resnet	cosine	11	0.9090909090909092
resnet	cosine	11	0.7272727272727273
resnet	cosine	11	0.7272727272727273
resnet	cosine	11	0.7272727272727273
resnet	cosine	11	0.8181818181818182
resnet	cosine	11	0.7272727272727273
resnet	cosine	11	0.9090909090909092
resnet	cosine	11	0.7272727272727273
resnet	cosine	11	0.8181818181818182
resnet	cosine	11	1.0
resnet	cosine	11	0.7272727272727273
resnet	cosine	11	0.8181818181818182
resnet	cosine	11	0.8181818181818182
resnet	cosine	11	0.5454545454545454
resnet	cosine	11	0.7272727272727273
resnet	cosine	11	0.8181818181818182
resnet	cosine	11	0.9090909090909092
resnet	cosine	11	0.8181818181818182
resnet	cosine	11	0.9090909090909092
resnet	cosine	12	1.0
resnet	cosine	12	0.5833333333333333
resnet	cosine	12	0.7500000000000001
resnet	cosine	12	0.8333333333333335
resnet	cosine	12	0.8333333333333334
resnet	cosine	12	0.5833333333333333
resnet	cosine	12	0.8333333333333334
resnet	cosine	12	0.8333333333333334
resnet	cosine	12	0.6666666666666666
resnet	cosine	12	0.9166666666666669
resnet	cosine	12	0.8333333333333335
resnet	cosine	12	0.6666666666666667
resnet	cosine	12	0.5
resnet	cosine	12	0.8333333333333334
resnet	cosine	12	0.8333333333333335
resnet	cosine	12	0.5833333333333333
resnet	cosine	12	0.5
resnet	cosine	12	0.8333333333333334
resnet	cosine	12	0.8333333333333334
resnet	cosine	12	0.9166666666666669
resnet	cosine	12	0.7500000000000001
resnet	cosine	12	0.75
resnet	cosine	12	0.6666666666666666
resnet	cosine	12	0.7500000000000001
resnet	cosine	12	0.7500000000000001
resnet	cosine	12	0.6666666666666667
resnet	cosine	12	0.5833333333333333
resnet	cosine	12	0.9166666666666669
resnet	cosine	12	0.7500000000000001
resnet	cosine	12	0.6666666666666667
resnet	cosine	12	0.8333333333333335
resnet	cosine	12	0.8333333333333335
resnet	cosine	12	0.7500000000000001
resnet	cosine	12	0.8333333333333334
resnet	cosine	12	0.75
resnet	cosine	12	0.5833333333333333
resnet	cosine	12	0.6666666666666666
resnet	cosine	12	0.9166666666666669
resnet	cosine	12	0.6666666666666666
resnet	cosine	12	0.75
resnet	cosine	13	0.8461538461538459
resnet	cosine	13	0.6923076923076923
resnet	cosine	13	0.7692307692307692
resnet	cosine	13	0.6923076923076923
resnet	cosine	13	0.6923076923076923
resnet	cosine	13	0.8461538461538459
resnet	cosine	13	0.8461538461538459
resnet	cosine	13	0.5384615384615385
resnet	cosine	13	0.8461538461538459
resnet	cosine	13	0.6153846153846154
resnet	cosine	13	0.9999999999999998
resnet	cosine	13	0.6923076923076923
resnet	cosine	13	0.8461538461538459
resnet	cosine	13	0.9999999999999998
resnet	cosine	13	0.9999999999999998
resnet	cosine	13	0.7692307692307692
resnet	cosine	13	0.6923076923076923
resnet	cosine	13	0.6923076923076923
resnet	cosine	13	0.7692307692307692
resnet	cosine	13	0.8461538461538459
resnet	cosine	13	0.6153846153846154
resnet	cosine	13	0.6923076923076923
resnet	cosine	13	0.8461538461538459
resnet	cosine	13	0.9230769230769228
resnet	cosine	13	0.6153846153846154
resnet	cosine	13	0.7692307692307692
resnet	cosine	13	0.7692307692307692
resnet	cosine	13	0.7692307692307692
resnet	cosine	13	0.8461538461538459
resnet	cosine	13	0.7692307692307692
resnet	cosine	13	0.7692307692307692
resnet	cosine	13	0.9230769230769228
resnet	cosine	13	0.5384615384615385
resnet	cosine	13	0.8461538461538459
resnet	cosine	13	0.7692307692307692
resnet	cosine	13	0.6153846153846154
resnet	cosine	13	0.7692307692307692
resnet	cosine	13	0.9230769230769228
resnet	cosine	13	0.6153846153846154
resnet	cosine	13	0.6923076923076923
resnet	cosine	14	0.7857142857142856
resnet	cosine	14	0.857142857142857
resnet	cosine	14	0.7857142857142856
resnet	cosine	14	0.857142857142857
resnet	cosine	14	0.6428571428571427
resnet	cosine	14	0.5714285714285713
resnet	cosine	14	0.5714285714285713
resnet	cosine	14	0.7142857142857141
resnet	cosine	14	0.7142857142857141
resnet	cosine	14	0.7142857142857142
resnet	cosine	14	0.7142857142857142
resnet	cosine	14	0.7857142857142856
resnet	cosine	14	0.7142857142857141
resnet	cosine	14	0.7857142857142856
resnet	cosine	14	0.6428571428571428
resnet	cosine	14	0.7857142857142856
resnet	cosine	14	0.7857142857142855
resnet	cosine	14	0.5714285714285713
resnet	cosine	14	0.7857142857142856
resnet	cosine	14	0.6428571428571428
resnet	cosine	14	0.857142857142857
resnet	cosine	14	0.7142857142857142
resnet	cosine	14	0.6428571428571427
resnet	cosine	14	0.7142857142857141
resnet	cosine	14	0.7857142857142856
resnet	cosine	14	0.7142857142857142
resnet	cosine	14	0.4999999999999999
resnet	cosine	14	0.7142857142857141
resnet	cosine	14	0.5714285714285713
resnet	cosine	14	0.7142857142857142
resnet	cosine	14	0.7857142857142856
resnet	cosine	14	0.7857142857142855
resnet	cosine	14	0.857142857142857
resnet	cosine	14	0.5714285714285714
resnet	cosine	14	0.4999999999999999
resnet	cosine	14	0.7857142857142855
resnet	cosine	14	0.4285714285714285
resnet	cosine	14	0.7142857142857142
resnet	cosine	14	0.7857142857142856
resnet	cosine	14	0.7142857142857142
resnet	cosine	15	0.8666666666666666
resnet	cosine	15	0.5333333333333333
resnet	cosine	15	0.7999999999999999
resnet	cosine	15	0.7999999999999999
resnet	cosine	15	0.6666666666666666
resnet	cosine	15	0.6
resnet	cosine	15	0.7333333333333333
resnet	cosine	15	0.6666666666666666
resnet	cosine	15	0.7999999999999999
resnet	cosine	15	0.7333333333333333
resnet	cosine	15	0.6666666666666666
resnet	cosine	15	0.6666666666666666
resnet	cosine	15	0.7999999999999999
resnet	cosine	15	0.6666666666666666
resnet	cosine	15	0.6666666666666666
resnet	cosine	15	0.8666666666666666
resnet	cosine	15	0.8666666666666666
resnet	cosine	15	1.0
resnet	cosine	15	0.5333333333333333
resnet	cosine	15	0.7999999999999999
resnet	cosine	15	0.8666666666666666
resnet	cosine	15	0.8666666666666666
resnet	cosine	15	0.6666666666666666
resnet	cosine	15	0.7333333333333333
resnet	cosine	15	0.9333333333333332
resnet	cosine	15	0.6666666666666666
resnet	cosine	15	0.7999999999999999
resnet	cosine	15	0.7333333333333333
resnet	cosine	15	0.6666666666666666
resnet	cosine	15	0.7333333333333333
resnet	cosine	15	0.7333333333333333
resnet	cosine	15	0.6666666666666666
resnet	cosine	15	0.7999999999999999
resnet	cosine	15	0.7333333333333333
resnet	cosine	15	0.33333333333333337
resnet	cosine	15	0.7333333333333333
resnet	cosine	15	0.7333333333333333
resnet	cosine	15	0.8666666666666666
resnet	cosine	15	0.8666666666666666
resnet	cosine	15	0.6666666666666666
resnet	cosine	16	0.6875
resnet	cosine	16	0.8125
resnet	cosine	16	1.0
resnet	cosine	16	0.6875
resnet	cosine	16	0.6875
resnet	cosine	16	0.6875
resnet	cosine	16	0.75
resnet	cosine	16	0.75
resnet	cosine	16	0.8125
resnet	cosine	16	0.625
resnet	cosine	16	0.5625
resnet	cosine	16	0.6875
resnet	cosine	16	0.75
resnet	cosine	16	0.75
resnet	cosine	16	0.6875
resnet	cosine	16	0.8125
resnet	cosine	16	0.75
resnet	cosine	16	0.75
resnet	cosine	16	0.6875
resnet	cosine	16	0.75
resnet	cosine	16	0.8125
resnet	cosine	16	0.6875
resnet	cosine	16	0.75
resnet	cosine	16	0.75
resnet	cosine	16	0.625
resnet	cosine	16	0.6875
resnet	cosine	16	0.5625
resnet	cosine	16	0.5
resnet	cosine	16	0.625
resnet	cosine	16	0.625
resnet	cosine	16	0.8125
resnet	cosine	16	0.6875
resnet	cosine	16	0.5625
resnet	cosine	16	0.75
resnet	cosine	16	0.625
resnet	cosine	16	0.625
resnet	cosine	16	0.4375
resnet	cosine	16	0.5625
resnet	cosine	16	0.8125
resnet	cosine	16	0.8125
resnet	cosine	17	0.7647058823529411
resnet	cosine	17	0.5294117647058822
resnet	cosine	17	0.8823529411764706
resnet	cosine	17	0.8235294117647058
resnet	cosine	17	0.8823529411764706
resnet	cosine	17	0.8235294117647058
resnet	cosine	17	0.7647058823529411
resnet	cosine	17	0.7058823529411764
resnet	cosine	17	0.6470588235294117
resnet	cosine	17	0.8235294117647058
resnet	cosine	17	0.8235294117647058
resnet	cosine	17	0.588235294117647
resnet	cosine	17	0.6470588235294117
resnet	cosine	17	0.8823529411764706
resnet	cosine	17	0.6470588235294117
resnet	cosine	17	0.588235294117647
resnet	cosine	17	0.4705882352941176
resnet	cosine	17	0.7058823529411764
resnet	cosine	17	0.6470588235294117
resnet	cosine	17	0.7058823529411764
resnet	cosine	17	0.6470588235294117
resnet	cosine	17	0.8823529411764706
resnet	cosine	17	0.6470588235294117
resnet	cosine	17	0.6470588235294117
resnet	cosine	17	0.6470588235294117
resnet	cosine	17	0.588235294117647
resnet	cosine	17	0.7647058823529411
resnet	cosine	17	0.8235294117647058
resnet	cosine	17	0.5882352941176471
resnet	cosine	17	0.8235294117647058
resnet	cosine	17	0.7647058823529411
resnet	cosine	17	0.6470588235294117
resnet	cosine	17	0.7058823529411764
resnet	cosine	17	0.7058823529411764
resnet	cosine	17	0.6470588235294117
resnet	cosine	17	0.5294117647058822
resnet	cosine	17	0.7058823529411764
resnet	cosine	17	0.7647058823529411
resnet	cosine	17	0.6470588235294117
resnet	cosine	17	0.5294117647058822
resnet	cosine	18	0.5
resnet	cosine	18	0.3888888888888888
resnet	cosine	18	0.6666666666666667
resnet	cosine	18	0.6666666666666667
resnet	cosine	18	0.7777777777777778
resnet	cosine	18	0.5
resnet	cosine	18	0.6111111111111112
resnet	cosine	18	0.6666666666666667
resnet	cosine	18	0.6666666666666667
resnet	cosine	18	0.7222222222222222
resnet	cosine	18	0.7777777777777777
resnet	cosine	18	0.7777777777777777
resnet	cosine	18	0.7222222222222222
resnet	cosine	18	0.7222222222222222
resnet	cosine	18	0.5
resnet	cosine	18	0.5555555555555556
resnet	cosine	18	0.6666666666666667
resnet	cosine	18	0.7222222222222222
resnet	cosine	18	0.7222222222222222
resnet	cosine	18	0.7777777777777777
resnet	cosine	18	0.6111111111111112
resnet	cosine	18	0.6666666666666666
resnet	cosine	18	0.6111111111111112
resnet	cosine	18	0.5555555555555556
resnet	cosine	18	0.6111111111111112
resnet	cosine	18	0.5
resnet	cosine	18	0.6111111111111112
resnet	cosine	18	0.5
resnet	cosine	18	0.6666666666666667
resnet	cosine	18	0.7222222222222222
resnet	cosine	18	0.7777777777777777
resnet	cosine	18	0.7777777777777778
resnet	cosine	18	0.7222222222222222
resnet	cosine	18	0.7222222222222223
resnet	cosine	18	0.7777777777777777
resnet	cosine	18	0.8333333333333333
resnet	cosine	18	0.7777777777777778
resnet	cosine	18	0.6111111111111112
resnet	cosine	18	0.6111111111111112
resnet	cosine	18	0.7777777777777778
resnet	cosine	19	0.6842105263157894
resnet	cosine	19	0.7894736842105261
resnet	cosine	19	0.6842105263157894
resnet	cosine	19	0.5263157894736842
resnet	cosine	19	0.7368421052631577
resnet	cosine	19	0.7894736842105261
resnet	cosine	19	0.42105263157894735
resnet	cosine	19	0.7894736842105261
resnet	cosine	19	0.7894736842105261
resnet	cosine	19	0.5789473684210527
resnet	cosine	19	0.6842105263157894
resnet	cosine	19	0.631578947368421
resnet	cosine	19	0.631578947368421
resnet	cosine	19	0.7368421052631577
resnet	cosine	19	0.7368421052631577
resnet	cosine	19	0.631578947368421
resnet	cosine	19	0.5263157894736842
resnet	cosine	19	0.8947368421052628
resnet	cosine	19	0.5263157894736842
resnet	cosine	19	0.5263157894736842
resnet	cosine	19	0.7894736842105261
resnet	cosine	19	0.8947368421052628
resnet	cosine	19	0.8421052631578945
resnet	cosine	19	0.5789473684210527
resnet	cosine	19	0.6842105263157894
resnet	cosine	19	0.5789473684210527
resnet	cosine	19	0.7368421052631577
resnet	cosine	19	0.7894736842105261
resnet	cosine	19	0.6842105263157894
resnet	cosine	19	0.6842105263157894
resnet	cosine	19	0.631578947368421
resnet	cosine	19	0.7894736842105261
resnet	cosine	19	0.5263157894736842
resnet	cosine	19	0.7894736842105261
resnet	cosine	19	0.5789473684210527
resnet	cosine	19	0.5263157894736842
resnet	cosine	19	0.6842105263157894
resnet	cosine	19	0.5789473684210527
resnet	cosine	19	0.6842105263157894
resnet	cosine	19	0.631578947368421
resnet	cosine	20	0.6000000000000001
resnet	cosine	20	0.55
resnet	cosine	20	0.6500000000000001
resnet	cosine	20	0.6000000000000002
resnet	cosine	20	0.8500000000000002
resnet	cosine	20	0.7000000000000002
resnet	cosine	20	0.6500000000000001
resnet	cosine	20	0.6500000000000001
resnet	cosine	20	0.7000000000000002
resnet	cosine	20	0.6000000000000001
resnet	cosine	20	0.5500000000000002
resnet	cosine	20	0.6500000000000001
resnet	cosine	20	0.6500000000000001
resnet	cosine	20	0.8000000000000003
resnet	cosine	20	0.7000000000000002
resnet	cosine	20	0.6500000000000001
resnet	cosine	20	0.6500000000000001
resnet	cosine	20	0.6500000000000001
resnet	cosine	20	0.5
resnet	cosine	20	0.7000000000000002
resnet	cosine	20	0.5
resnet	cosine	20	0.7000000000000002
resnet	cosine	20	0.6500000000000001
resnet	cosine	20	0.55
resnet	cosine	20	0.8000000000000003
resnet	cosine	20	0.8000000000000002
resnet	cosine	20	0.6500000000000001
resnet	cosine	20	0.6000000000000001
resnet	cosine	20	0.6500000000000001
resnet	cosine	20	0.7000000000000002
resnet	cosine	20	0.7500000000000002
resnet	cosine	20	0.5
resnet	cosine	20	0.6500000000000001
resnet	cosine	20	0.5500000000000002
resnet	cosine	20	0.7500000000000002
resnet	cosine	20	0.8000000000000003
resnet	cosine	20	0.7500000000000002
resnet	cosine	20	0.7500000000000002
resnet	cosine	20	1.0000000000000002
resnet	cosine	20	0.7000000000000002
resnet	cosine	21	0.6190476190476191
resnet	cosine	21	0.3809523809523809
resnet	cosine	21	0.3809523809523809
resnet	cosine	21	0.8571428571428574
resnet	cosine	21	0.6666666666666667
resnet	cosine	21	0.5238095238095237
resnet	cosine	21	0.6190476190476191
resnet	cosine	21	0.5238095238095237
resnet	cosine	21	0.6666666666666667
resnet	cosine	21	0.6666666666666667
resnet	cosine	21	0.5714285714285714
resnet	cosine	21	0.8095238095238098
resnet	cosine	21	0.6666666666666667
resnet	cosine	21	0.7619047619047621
resnet	cosine	21	0.7142857142857144
resnet	cosine	21	0.6190476190476191
resnet	cosine	21	0.6666666666666667
resnet	cosine	21	0.7142857142857144
resnet	cosine	21	0.5714285714285714
resnet	cosine	21	0.7619047619047621
resnet	cosine	21	0.5238095238095237
resnet	cosine	21	0.6190476190476191
resnet	cosine	21	0.7619047619047621
resnet	cosine	21	0.4761904761904762
resnet	cosine	21	0.5238095238095237
resnet	cosine	21	0.8095238095238098
resnet	cosine	21	0.7619047619047619
resnet	cosine	21	0.7142857142857144
resnet	cosine	21	0.6666666666666667
resnet	cosine	21	0.6190476190476191
resnet	cosine	21	0.7619047619047621
resnet	cosine	21	0.8095238095238098
resnet	cosine	21	0.7142857142857144
resnet	cosine	21	0.8571428571428572
resnet	cosine	21	0.7619047619047621
resnet	cosine	21	0.8095238095238095
resnet	cosine	21	0.7619047619047621
resnet	cosine	21	0.5714285714285714
resnet	cosine	21	0.5238095238095237
resnet	cosine	21	0.7619047619047621
resnet	cosine	22	0.6818181818181817
resnet	cosine	22	0.6363636363636362
resnet	cosine	22	0.7272727272727271
resnet	cosine	22	0.7272727272727271
resnet	cosine	22	0.6818181818181817
resnet	cosine	22	0.6363636363636362
resnet	cosine	22	0.4545454545454546
resnet	cosine	22	0.5909090909090908
resnet	cosine	22	0.6818181818181817
resnet	cosine	22	0.5
resnet	cosine	22	0.5454545454545454
resnet	cosine	22	0.7727272727272725
resnet	cosine	22	0.5454545454545454
resnet	cosine	22	0.6363636363636362
resnet	cosine	22	0.6818181818181817
resnet	cosine	22	0.5909090909090908
resnet	cosine	22	0.5
resnet	cosine	22	0.5
resnet	cosine	22	0.6818181818181817
resnet	cosine	22	0.7272727272727271
resnet	cosine	22	0.5
resnet	cosine	22	0.7272727272727271
resnet	cosine	22	0.7727272727272725
resnet	cosine	22	0.818181818181818
resnet	cosine	22	0.6363636363636362
resnet	cosine	22	0.6363636363636362
resnet	cosine	22	0.7272727272727271
resnet	cosine	22	0.6363636363636362
resnet	cosine	22	0.7272727272727271
resnet	cosine	22	0.6363636363636362
resnet	cosine	22	0.5454545454545454
resnet	cosine	22	0.6363636363636362
resnet	cosine	22	0.5
resnet	cosine	22	0.8636363636363634
resnet	cosine	22	0.6818181818181817
resnet	cosine	22	0.6363636363636362
resnet	cosine	22	0.5909090909090908
resnet	cosine	22	0.5454545454545454
resnet	cosine	22	0.7272727272727271
resnet	cosine	22	0.6818181818181817
resnet	cosine	23	0.6521739130434782
resnet	cosine	23	0.608695652173913
resnet	cosine	23	0.6956521739130433
resnet	cosine	23	0.6521739130434782
resnet	cosine	23	0.6956521739130435
resnet	cosine	23	0.6956521739130433
resnet	cosine	23	0.7391304347826085
resnet	cosine	23	0.6521739130434782
resnet	cosine	23	0.6956521739130433
resnet	cosine	23	0.608695652173913
resnet	cosine	23	0.6521739130434782
resnet	cosine	23	0.6521739130434782
resnet	cosine	23	0.7391304347826085
resnet	cosine	23	0.5652173913043478
resnet	cosine	23	0.826086956521739
resnet	cosine	23	0.6956521739130433
resnet	cosine	23	0.608695652173913
resnet	cosine	23	0.6956521739130433
resnet	cosine	23	0.7826086956521738
resnet	cosine	23	0.7826086956521738
resnet	cosine	23	0.5217391304347826
resnet	cosine	23	0.5217391304347825
resnet	cosine	23	0.5652173913043477
resnet	cosine	23	0.5217391304347826
resnet	cosine	23	0.608695652173913
resnet	cosine	23	0.7391304347826085
resnet	cosine	23	0.6521739130434782
resnet	cosine	23	0.5652173913043478
resnet	cosine	23	0.4782608695652174
resnet	cosine	23	0.7391304347826085
resnet	cosine	23	0.608695652173913
resnet	cosine	23	0.7391304347826086
resnet	cosine	23	0.7826086956521737
resnet	cosine	23	0.4782608695652173
resnet	cosine	23	0.6086956521739129
resnet	cosine	23	0.7391304347826086
resnet	cosine	23	0.6521739130434782
resnet	cosine	23	0.7391304347826085
resnet	cosine	23	0.5217391304347826
resnet	cosine	23	0.6521739130434782
resnet	cosine	24	0.75
resnet	cosine	24	0.7916666666666666
resnet	cosine	24	0.75
resnet	cosine	24	0.625
resnet	cosine	24	0.5833333333333333
resnet	cosine	24	0.4583333333333333
resnet	cosine	24	0.4166666666666666
resnet	cosine	24	0.5833333333333333
resnet	cosine	24	0.6666666666666666
resnet	cosine	24	0.6666666666666666
resnet	cosine	24	0.6666666666666666
resnet	cosine	24	0.6666666666666666
resnet	cosine	24	0.6666666666666666
resnet	cosine	24	0.5833333333333333
resnet	cosine	24	0.4583333333333333
resnet	cosine	24	0.5833333333333333
resnet	cosine	24	0.5833333333333333
resnet	cosine	24	0.6666666666666666
resnet	cosine	24	0.625
resnet	cosine	24	0.5
resnet	cosine	24	0.7083333333333333
resnet	cosine	24	0.5
resnet	cosine	24	0.625
resnet	cosine	24	0.625
resnet	cosine	24	0.6666666666666666
resnet	cosine	24	0.7083333333333333
resnet	cosine	24	0.625
resnet	cosine	24	0.7083333333333333
resnet	cosine	24	0.7083333333333333
resnet	cosine	24	0.5833333333333333
resnet	cosine	24	0.5833333333333333
resnet	cosine	24	0.375
resnet	cosine	24	0.5833333333333333
resnet	cosine	24	0.5
resnet	cosine	24	0.625
resnet	cosine	24	0.6666666666666666
resnet	cosine	24	0.6666666666666666
resnet	cosine	24	0.5416666666666666
resnet	cosine	24	0.5
resnet	cosine	24	0.625
resnet	cosine	25	0.6000000000000001
resnet	cosine	25	0.6000000000000001
resnet	cosine	25	0.72
resnet	cosine	25	0.6000000000000001
resnet	cosine	25	0.64
resnet	cosine	25	0.72
resnet	cosine	25	0.64
resnet	cosine	25	0.68
resnet	cosine	25	0.72
resnet	cosine	25	0.76
resnet	cosine	25	0.7200000000000001
resnet	cosine	25	0.68
resnet	cosine	25	0.6000000000000001
resnet	cosine	25	0.64
resnet	cosine	25	0.6000000000000001
resnet	cosine	25	0.68
resnet	cosine	25	0.76
resnet	cosine	25	0.72
resnet	cosine	25	0.7200000000000001
resnet	cosine	25	0.6000000000000001
resnet	cosine	25	0.76
resnet	cosine	25	0.76
resnet	cosine	25	0.72
resnet	cosine	25	0.6400000000000001
resnet	cosine	25	0.6400000000000001
resnet	cosine	25	0.76
resnet	cosine	25	0.68
resnet	cosine	25	0.48
resnet	cosine	25	0.6000000000000001
resnet	cosine	25	0.56
resnet	cosine	25	0.72
resnet	cosine	25	0.36
resnet	cosine	25	0.48
resnet	cosine	25	0.68
resnet	cosine	25	0.6000000000000001
resnet	cosine	25	0.68
resnet	cosine	25	0.72
resnet	cosine	25	0.72
resnet	cosine	25	0.64
resnet	cosine	25	0.64
resnet	cosine	26	0.576923076923077
resnet	cosine	26	0.6153846153846154
resnet	cosine	26	0.7692307692307693
resnet	cosine	26	0.5769230769230769
resnet	cosine	26	0.7692307692307693
resnet	cosine	26	0.7307692307692307
resnet	cosine	26	0.5384615384615385
resnet	cosine	26	0.5384615384615384
resnet	cosine	26	0.6153846153846153
resnet	cosine	26	0.6538461538461539
resnet	cosine	26	0.6153846153846154
resnet	cosine	26	0.6923076923076923
resnet	cosine	26	0.6538461538461539
resnet	cosine	26	0.7307692307692308
resnet	cosine	26	0.5769230769230769
resnet	cosine	26	0.7692307692307692
resnet	cosine	26	0.6538461538461539
resnet	cosine	26	0.6923076923076923
resnet	cosine	26	0.7692307692307692
resnet	cosine	26	0.6538461538461539
resnet	cosine	26	0.5769230769230769
resnet	cosine	26	0.6923076923076923
resnet	cosine	26	0.6923076923076923
resnet	cosine	26	0.7692307692307693
resnet	cosine	26	0.6538461538461539
resnet	cosine	26	0.5384615384615385
resnet	cosine	26	0.7307692307692307
resnet	cosine	26	0.5
resnet	cosine	26	0.6153846153846154
resnet	cosine	26	0.6153846153846154
resnet	cosine	26	0.6923076923076923
resnet	cosine	26	0.5384615384615384
resnet	cosine	26	0.4230769230769231
resnet	cosine	26	0.6538461538461539
resnet	cosine	26	0.8076923076923077
resnet	cosine	26	0.7692307692307692
resnet	cosine	26	0.6538461538461539
resnet	cosine	26	0.8461538461538461
resnet	cosine	26	0.4230769230769231
resnet	cosine	26	0.7307692307692308
resnet	cosine	27	0.6296296296296295
resnet	cosine	27	0.5555555555555556
resnet	cosine	27	0.7777777777777777
resnet	cosine	27	0.5555555555555556
resnet	cosine	27	0.5555555555555556
resnet	cosine	27	0.8148148148148147
resnet	cosine	27	0.7037037037037035
resnet	cosine	27	0.6296296296296295
resnet	cosine	27	0.5925925925925926
resnet	cosine	27	0.6296296296296295
resnet	cosine	27	0.3703703703703704
resnet	cosine	27	0.5925925925925926
resnet	cosine	27	0.5185185185185185
resnet	cosine	27	0.5925925925925926
resnet	cosine	27	0.7777777777777777
resnet	cosine	27	0.7407407407407407
resnet	cosine	27	0.7407407407407407
resnet	cosine	27	0.5555555555555556
resnet	cosine	27	0.7037037037037037
resnet	cosine	27	0.7037037037037037
resnet	cosine	27	0.6666666666666665
resnet	cosine	27	0.6666666666666665
resnet	cosine	27	0.6296296296296295
resnet	cosine	27	0.6666666666666665
resnet	cosine	27	0.7407407407407405
resnet	cosine	27	0.6666666666666665
resnet	cosine	27	0.6296296296296295
resnet	cosine	27	0.6296296296296295
resnet	cosine	27	0.7037037037037035
resnet	cosine	27	0.8148148148148147
resnet	cosine	27	0.5925925925925926
resnet	cosine	27	0.6666666666666665
resnet	cosine	27	0.6666666666666665
resnet	cosine	27	0.6666666666666665
resnet	cosine	27	0.5555555555555556
resnet	cosine	27	0.6666666666666666
resnet	cosine	27	0.6296296296296295
resnet	cosine	27	0.6296296296296295
resnet	cosine	27	0.4444444444444444
resnet	cosine	27	0.6296296296296295
resnet	cosine	28	0.6785714285714285
resnet	cosine	28	0.6428571428571428
resnet	cosine	28	0.6428571428571428
resnet	cosine	28	0.6785714285714285
resnet	cosine	28	0.6785714285714285
resnet	cosine	28	0.6428571428571428
resnet	cosine	28	0.6071428571428571
resnet	cosine	28	0.5714285714285713
resnet	cosine	28	0.6071428571428571
resnet	cosine	28	0.6071428571428571
resnet	cosine	28	0.6071428571428571
resnet	cosine	28	0.6785714285714285
resnet	cosine	28	0.5
resnet	cosine	28	0.6071428571428571
resnet	cosine	28	0.5714285714285714
resnet	cosine	28	0.7142857142857142
resnet	cosine	28	0.4642857142857142
resnet	cosine	28	0.6071428571428571
resnet	cosine	28	0.6071428571428571
resnet	cosine	28	0.7142857142857142
resnet	cosine	28	0.5714285714285714
resnet	cosine	28	0.6071428571428571
resnet	cosine	28	0.6428571428571428
resnet	cosine	28	0.7142857142857142
resnet	cosine	28	0.3928571428571428
resnet	cosine	28	0.3928571428571429
resnet	cosine	28	0.6071428571428571
resnet	cosine	28	0.5
resnet	cosine	28	0.5714285714285714
resnet	cosine	28	0.7499999999999999
resnet	cosine	28	0.7142857142857142
resnet	cosine	28	0.4642857142857143
resnet	cosine	28	0.6428571428571428
resnet	cosine	28	0.6071428571428571
resnet	cosine	28	0.7499999999999999
resnet	cosine	28	0.6428571428571428
resnet	cosine	28	0.6071428571428571
resnet	cosine	28	0.5714285714285714
resnet	cosine	28	0.6785714285714285
resnet	cosine	28	0.6428571428571428
resnet	cosine	29	0.5172413793103449
resnet	cosine	29	0.6896551724137929
resnet	cosine	29	0.6206896551724137
resnet	cosine	29	0.8620689655172412
resnet	cosine	29	0.5172413793103449
resnet	cosine	29	0.6206896551724137
resnet	cosine	29	0.6551724137931033
resnet	cosine	29	0.586206896551724
resnet	cosine	29	0.6551724137931034
resnet	cosine	29	0.5517241379310345
resnet	cosine	29	0.6551724137931032
resnet	cosine	29	0.6896551724137929
resnet	cosine	29	0.4482758620689655
resnet	cosine	29	0.7931034482758619
resnet	cosine	29	0.7586206896551723
resnet	cosine	29	0.6896551724137929
resnet	cosine	29	0.7586206896551723
resnet	cosine	29	0.5172413793103449
resnet	cosine	29	0.5172413793103449
resnet	cosine	29	0.6551724137931032
resnet	cosine	29	0.5517241379310344
resnet	cosine	29	0.6551724137931033
resnet	cosine	29	0.5862068965517241
resnet	cosine	29	0.6896551724137929
resnet	cosine	29	0.4827586206896552
resnet	cosine	29	0.7241379310344827
resnet	cosine	29	0.5517241379310345
resnet	cosine	29	0.6206896551724137
resnet	cosine	29	0.6206896551724137
resnet	cosine	29	0.6551724137931033
resnet	cosine	29	0.3448275862068966
resnet	cosine	29	0.4137931034482759
resnet	cosine	29	0.6896551724137929
resnet	cosine	29	0.5517241379310345
resnet	cosine	29	0.5517241379310345
resnet	cosine	29	0.5172413793103449
resnet	cosine	29	0.4827586206896552
resnet	cosine	29	0.5862068965517241
resnet	cosine	29	0.5862068965517241
resnet	cosine	29	0.6896551724137929
resnet	cosine	30	0.4666666666666667
resnet	cosine	30	0.6333333333333333
resnet	cosine	30	0.7333333333333333
resnet	cosine	30	0.6666666666666666
resnet	cosine	30	0.6333333333333333
resnet	cosine	30	0.5666666666666667
resnet	cosine	30	0.6333333333333334
resnet	cosine	30	0.6
resnet	cosine	30	0.6333333333333334
resnet	cosine	30	0.5
resnet	cosine	30	0.4666666666666667
resnet	cosine	30	0.6
resnet	cosine	30	0.7666666666666667
resnet	cosine	30	0.5333333333333333
resnet	cosine	30	0.7333333333333334
resnet	cosine	30	0.6333333333333334
resnet	cosine	30	0.6333333333333334
resnet	cosine	30	0.5
resnet	cosine	30	0.6666666666666666
resnet	cosine	30	0.6
resnet	cosine	30	0.43333333333333335
resnet	cosine	30	0.7333333333333334
resnet	cosine	30	0.4
resnet	cosine	30	0.6333333333333333
resnet	cosine	30	0.6666666666666666
resnet	cosine	30	0.7333333333333334
resnet	cosine	30	0.5666666666666667
resnet	cosine	30	0.5
resnet	cosine	30	0.6000000000000001
resnet	cosine	30	0.6333333333333333
resnet	cosine	30	0.43333333333333335
resnet	cosine	30	0.6333333333333334
resnet	cosine	30	0.7666666666666667
resnet	cosine	30	0.5333333333333333
resnet	cosine	30	0.6333333333333333
resnet	cosine	30	0.7
resnet	cosine	30	0.5
resnet	cosine	30	0.6
resnet	cosine	30	0.6666666666666667
resnet	cosine	30	0.6
resnet	cosine	31	0.7096774193548385
resnet	cosine	31	0.4516129032258064
resnet	cosine	31	0.6129032258064514
resnet	cosine	31	0.5806451612903225
resnet	cosine	31	0.5806451612903225
resnet	cosine	31	0.7096774193548385
resnet	cosine	31	0.5483870967741935
resnet	cosine	31	0.7096774193548385
resnet	cosine	31	0.5483870967741935
resnet	cosine	31	0.7096774193548385
resnet	cosine	31	0.6774193548387095
resnet	cosine	31	0.4838709677419354
resnet	cosine	31	0.5161290322580645
resnet	cosine	31	0.6451612903225805
resnet	cosine	31	0.7096774193548385
resnet	cosine	31	0.6451612903225804
resnet	cosine	31	0.5161290322580645
resnet	cosine	31	0.7096774193548385
resnet	cosine	31	0.6129032258064514
resnet	cosine	31	0.4516129032258064
resnet	cosine	31	0.5806451612903225
resnet	cosine	31	0.6129032258064515
resnet	cosine	31	0.4516129032258064
resnet	cosine	31	0.6129032258064515
resnet	cosine	31	0.5483870967741934
resnet	cosine	31	0.6774193548387095
resnet	cosine	31	0.6774193548387095
resnet	cosine	31	0.6129032258064515
resnet	cosine	31	0.4516129032258064
resnet	cosine	31	0.6774193548387095
resnet	cosine	31	0.4838709677419354
resnet	cosine	31	0.6129032258064514
resnet	cosine	31	0.5806451612903225
resnet	cosine	31	0.5161290322580645
resnet	cosine	31	0.6129032258064514
resnet	cosine	31	0.6774193548387095
resnet	cosine	31	0.5806451612903224
resnet	cosine	31	0.6451612903225805
resnet	cosine	31	0.4516129032258063
resnet	cosine	31	0.6451612903225805
resnet	cosine	32	0.71875
resnet	cosine	32	0.53125
resnet	cosine	32	0.5625
resnet	cosine	32	0.71875
resnet	cosine	32	0.625
resnet	cosine	32	0.59375
resnet	cosine	32	0.65625
resnet	cosine	32	0.59375
resnet	cosine	32	0.65625
resnet	cosine	32	0.5
resnet	cosine	32	0.5625
resnet	cosine	32	0.71875
resnet	cosine	32	0.59375
resnet	cosine	32	0.625
resnet	cosine	32	0.53125
resnet	cosine	32	0.625
resnet	cosine	32	0.65625
resnet	cosine	32	0.59375
resnet	cosine	32	0.5625
resnet	cosine	32	0.5625
resnet	cosine	32	0.59375
resnet	cosine	32	0.46875
resnet	cosine	32	0.59375
resnet	cosine	32	0.46875
resnet	cosine	32	0.625
resnet	cosine	32	0.65625
resnet	cosine	32	0.625
resnet	cosine	32	0.5625
resnet	cosine	32	0.5625
resnet	cosine	32	0.59375
resnet	cosine	32	0.65625
resnet	cosine	32	0.53125
resnet	cosine	32	0.5
resnet	cosine	32	0.625
resnet	cosine	32	0.625
resnet	cosine	32	0.65625
resnet	cosine	32	0.53125
resnet	cosine	32	0.65625
resnet	cosine	32	0.625
resnet	cosine	32	0.59375
resnet	cosine	33	0.606060606060606
resnet	cosine	33	0.5757575757575757
resnet	cosine	33	0.606060606060606
resnet	cosine	33	0.6363636363636365
resnet	cosine	33	0.5454545454545454
resnet	cosine	33	0.6363636363636364
resnet	cosine	33	0.5151515151515151
resnet	cosine	33	0.5151515151515151
resnet	cosine	33	0.7575757575757576
resnet	cosine	33	0.6666666666666667
resnet	cosine	33	0.5454545454545454
resnet	cosine	33	0.696969696969697
resnet	cosine	33	0.5151515151515151
resnet	cosine	33	0.5151515151515151
resnet	cosine	33	0.4848484848484849
resnet	cosine	33	0.6363636363636364
resnet	cosine	33	0.606060606060606
resnet	cosine	33	0.606060606060606
resnet	cosine	33	0.6363636363636364
resnet	cosine	33	0.696969696969697
resnet	cosine	33	0.606060606060606
resnet	cosine	33	0.3939393939393939
resnet	cosine	33	0.4848484848484849
resnet	cosine	33	0.5454545454545454
resnet	cosine	33	0.6060606060606061
resnet	cosine	33	0.4242424242424242
resnet	cosine	33	0.5454545454545454
resnet	cosine	33	0.42424242424242425
resnet	cosine	33	0.6060606060606061
resnet	cosine	33	0.6666666666666667
resnet	cosine	33	0.5454545454545454
resnet	cosine	33	0.5454545454545454
resnet	cosine	33	0.5454545454545455
resnet	cosine	33	0.6363636363636364
resnet	cosine	33	0.5454545454545454
resnet	cosine	33	0.6363636363636364
resnet	cosine	33	0.5151515151515151
resnet	cosine	33	0.6363636363636364
resnet	cosine	33	0.6363636363636365
resnet	cosine	33	0.6666666666666666
resnet	cosine	34	0.5294117647058822
resnet	cosine	34	0.6176470588235294
resnet	cosine	34	0.4411764705882352
resnet	cosine	34	0.4705882352941176
resnet	cosine	34	0.6470588235294117
resnet	cosine	34	0.6176470588235293
resnet	cosine	34	0.5294117647058822
resnet	cosine	34	0.7058823529411764
resnet	cosine	34	0.6176470588235293
resnet	cosine	34	0.6470588235294117
resnet	cosine	34	0.7058823529411764
resnet	cosine	34	0.5294117647058822
resnet	cosine	34	0.6764705882352939
resnet	cosine	34	0.5294117647058822
resnet	cosine	34	0.6176470588235293
resnet	cosine	34	0.6470588235294117
resnet	cosine	34	0.5588235294117647
resnet	cosine	34	0.6176470588235293
resnet	cosine	34	0.588235294117647
resnet	cosine	34	0.5
resnet	cosine	34	0.4705882352941176
resnet	cosine	34	0.6176470588235293
resnet	cosine	34	0.5588235294117646
resnet	cosine	34	0.6764705882352939
resnet	cosine	34	0.6176470588235293
resnet	cosine	34	0.6764705882352939
resnet	cosine	34	0.6176470588235294
resnet	cosine	34	0.5294117647058822
resnet	cosine	34	0.5294117647058822
resnet	cosine	34	0.5588235294117646
resnet	cosine	34	0.5294117647058822
resnet	cosine	34	0.4411764705882353
resnet	cosine	34	0.588235294117647
resnet	cosine	34	0.588235294117647
resnet	cosine	34	0.5
resnet	cosine	34	0.6764705882352939
resnet	cosine	34	0.4705882352941176
resnet	cosine	34	0.6764705882352939
resnet	cosine	34	0.5
resnet	cosine	34	0.6470588235294117
resnet	cosine	35	0.6
resnet	cosine	35	0.5142857142857142
resnet	cosine	35	0.6
resnet	cosine	35	0.6571428571428571
resnet	cosine	35	0.5714285714285714
resnet	cosine	35	0.5714285714285714
resnet	cosine	35	0.4857142857142857
resnet	cosine	35	0.5428571428571428
resnet	cosine	35	0.5428571428571428
resnet	cosine	35	0.6571428571428571
resnet	cosine	35	0.6285714285714286
resnet	cosine	35	0.6
resnet	cosine	35	0.5142857142857142
resnet	cosine	35	0.5714285714285714
resnet	cosine	35	0.6571428571428571
resnet	cosine	35	0.5714285714285714
resnet	cosine	35	0.5714285714285714
resnet	cosine	35	0.5142857142857142
resnet	cosine	35	0.6
resnet	cosine	35	0.6857142857142857
resnet	cosine	35	0.5142857142857142
resnet	cosine	35	0.6
resnet	cosine	35	0.7428571428571429
resnet	cosine	35	0.6
resnet	cosine	35	0.6285714285714286
resnet	cosine	35	0.5142857142857142
resnet	cosine	35	0.6
resnet	cosine	35	0.6857142857142857
resnet	cosine	35	0.6571428571428571
resnet	cosine	35	0.6
resnet	cosine	35	0.7142857142857143
resnet	cosine	35	0.6
resnet	cosine	35	0.6
resnet	cosine	35	0.4571428571428571
resnet	cosine	35	0.5714285714285714
resnet	cosine	35	0.5714285714285714
resnet	cosine	35	0.6285714285714286
resnet	cosine	35	0.6571428571428571
resnet	cosine	35	0.5428571428571428
resnet	cosine	35	0.5714285714285714
resnet	cosine	36	0.6111111111111112
resnet	cosine	36	0.6666666666666667
resnet	cosine	36	0.6111111111111112
resnet	cosine	36	0.6388888888888891
resnet	cosine	36	0.4722222222222222
resnet	cosine	36	0.6666666666666666
resnet	cosine	36	0.6111111111111112
resnet	cosine	36	0.6666666666666667
resnet	cosine	36	0.6111111111111112
resnet	cosine	36	0.5555555555555556
resnet	cosine	36	0.6388888888888891
resnet	cosine	36	0.4166666666666667
resnet	cosine	36	0.5833333333333334
resnet	cosine	36	0.5555555555555556
resnet	cosine	36	0.5555555555555556
resnet	cosine	36	0.6388888888888891
resnet	cosine	36	0.4722222222222223
resnet	cosine	36	0.6666666666666666
resnet	cosine	36	0.5833333333333334
resnet	cosine	36	0.5
resnet	cosine	36	0.6111111111111112
resnet	cosine	36	0.6666666666666667
resnet	cosine	36	0.5277777777777778
resnet	cosine	36	0.6388888888888891
resnet	cosine	36	0.6388888888888891
resnet	cosine	36	0.5833333333333334
resnet	cosine	36	0.6388888888888891
resnet	cosine	36	0.7222222222222222
resnet	cosine	36	0.5555555555555556
resnet	cosine	36	0.6111111111111109
resnet	cosine	36	0.5277777777777778
resnet	cosine	36	0.5277777777777778
resnet	cosine	36	0.5555555555555555
resnet	cosine	36	0.6666666666666666
resnet	cosine	36	0.5277777777777778
resnet	cosine	36	0.4444444444444445
resnet	cosine	36	0.4722222222222222
resnet	cosine	36	0.75
resnet	cosine	36	0.5277777777777777
resnet	cosine	36	0.6388888888888888
resnet	cosine	37	0.6216216216216215
resnet	cosine	37	0.6216216216216215
resnet	cosine	37	0.4864864864864865
resnet	cosine	37	0.5945945945945945
resnet	cosine	37	0.5675675675675675
resnet	cosine	37	0.5405405405405406
resnet	cosine	37	0.5405405405405406
resnet	cosine	37	0.5675675675675675
resnet	cosine	37	0.6756756756756757
resnet	cosine	37	0.5945945945945945
resnet	cosine	37	0.5405405405405406
resnet	cosine	37	0.6216216216216215
resnet	cosine	37	0.5675675675675675
resnet	cosine	37	0.5945945945945945
resnet	cosine	37	0.5135135135135136
resnet	cosine	37	0.6216216216216215
resnet	cosine	37	0.4864864864864865
resnet	cosine	37	0.4864864864864865
resnet	cosine	37	0.6216216216216215
resnet	cosine	37	0.5405405405405406
resnet	cosine	37	0.4864864864864865
resnet	cosine	37	0.7027027027027024
resnet	cosine	37	0.5405405405405406
resnet	cosine	37	0.5945945945945945
resnet	cosine	37	0.4594594594594595
resnet	cosine	37	0.5405405405405406
resnet	cosine	37	0.6216216216216215
resnet	cosine	37	0.6216216216216215
resnet	cosine	37	0.5405405405405406
resnet	cosine	37	0.6756756756756754
resnet	cosine	37	0.4594594594594595
resnet	cosine	37	0.5945945945945945
resnet	cosine	37	0.5135135135135136
resnet	cosine	37	0.6486486486486487
resnet	cosine	37	0.5405405405405406
resnet	cosine	37	0.6486486486486485
resnet	cosine	37	0.6756756756756757
resnet	cosine	37	0.6486486486486485
resnet	cosine	37	0.4864864864864865
resnet	cosine	37	0.5405405405405406
resnet	cosine	38	0.5
resnet	cosine	38	0.4999999999999999
resnet	cosine	38	0.5263157894736841
resnet	cosine	38	0.4473684210526314
resnet	cosine	38	0.6052631578947367
resnet	cosine	38	0.5263157894736842
resnet	cosine	38	0.6315789473684209
resnet	cosine	38	0.6315789473684209
resnet	cosine	38	0.5263157894736842
resnet	cosine	38	0.4999999999999999
resnet	cosine	38	0.5526315789473683
resnet	cosine	38	0.5263157894736841
resnet	cosine	38	0.6315789473684209
resnet	cosine	38	0.4999999999999999
resnet	cosine	38	0.4736842105263157
resnet	cosine	38	0.6315789473684209
resnet	cosine	38	0.4999999999999999
resnet	cosine	38	0.6842105263157894
resnet	cosine	38	0.4999999999999999
resnet	cosine	38	0.6052631578947367
resnet	cosine	38	0.5263157894736841
resnet	cosine	38	0.5789473684210525
resnet	cosine	38	0.4999999999999999
resnet	cosine	38	0.6578947368421052
resnet	cosine	38	0.6315789473684209
resnet	cosine	38	0.5263157894736841
resnet	cosine	38	0.5526315789473684
resnet	cosine	38	0.6578947368421051
resnet	cosine	38	0.5526315789473684
resnet	cosine	38	0.5526315789473683
resnet	cosine	38	0.42105263157894735
resnet	cosine	38	0.6578947368421051
resnet	cosine	38	0.5789473684210525
resnet	cosine	38	0.6315789473684209
resnet	cosine	38	0.4473684210526314
resnet	cosine	38	0.5526315789473684
resnet	cosine	38	0.5526315789473683
resnet	cosine	38	0.6315789473684209
resnet	cosine	38	0.7105263157894735
resnet	cosine	38	0.6052631578947366
resnet	cosine	39	0.6666666666666667
resnet	cosine	39	0.5897435897435898
resnet	cosine	39	0.4871794871794872
resnet	cosine	39	0.6666666666666667
resnet	cosine	39	0.6153846153846154
resnet	cosine	39	0.4615384615384616
resnet	cosine	39	0.4871794871794872
resnet	cosine	39	0.5641025641025642
resnet	cosine	39	0.5384615384615385
resnet	cosine	39	0.5641025641025642
resnet	cosine	39	0.4615384615384616
resnet	cosine	39	0.5641025641025641
resnet	cosine	39	0.5384615384615384
resnet	cosine	39	0.4871794871794872
resnet	cosine	39	0.5641025641025642
resnet	cosine	39	0.5641025641025642
resnet	cosine	39	0.4102564102564103
resnet	cosine	39	0.4615384615384616
resnet	cosine	39	0.5897435897435899
resnet	cosine	39	0.4615384615384616
resnet	cosine	39	0.6153846153846155
resnet	cosine	39	0.41025641025641024
resnet	cosine	39	0.7179487179487181
resnet	cosine	39	0.6153846153846154
resnet	cosine	39	0.5897435897435899
resnet	cosine	39	0.5384615384615385
resnet	cosine	39	0.5128205128205128
resnet	cosine	39	0.7179487179487181
resnet	cosine	39	0.4871794871794872
resnet	cosine	39	0.6666666666666667
resnet	cosine	39	0.6153846153846154
resnet	cosine	39	0.6666666666666667
resnet	cosine	39	0.5897435897435898
resnet	cosine	39	0.5641025641025642
resnet	cosine	39	0.5128205128205129
resnet	cosine	39	0.5384615384615385
resnet	cosine	39	0.5384615384615385
resnet	cosine	39	0.6410256410256411
resnet	cosine	39	0.3846153846153847
resnet	cosine	39	0.5128205128205129
resnet	cosine	40	0.575
resnet	cosine	40	0.55
resnet	cosine	40	0.625
resnet	cosine	40	0.65
resnet	cosine	40	0.475
resnet	cosine	40	0.425
resnet	cosine	40	0.475
resnet	cosine	40	0.55
resnet	cosine	40	0.5
resnet	cosine	40	0.6000000000000001
resnet	cosine	40	0.5750000000000001
resnet	cosine	40	0.5750000000000001
resnet	cosine	40	0.525
resnet	cosine	40	0.675
resnet	cosine	40	0.475
resnet	cosine	40	0.625
resnet	cosine	40	0.45
resnet	cosine	40	0.5750000000000001
resnet	cosine	40	0.5
resnet	cosine	40	0.6
resnet	cosine	40	0.675
resnet	cosine	40	0.575
resnet	cosine	40	0.525
resnet	cosine	40	0.55
resnet	cosine	40	0.475
resnet	cosine	40	0.525
resnet	cosine	40	0.475
resnet	cosine	40	0.625
resnet	cosine	40	0.5250000000000001
resnet	cosine	40	0.575
resnet	cosine	40	0.5
resnet	cosine	40	0.6000000000000001
resnet	cosine	40	0.55
resnet	cosine	40	0.6250000000000001
resnet	cosine	40	0.7000000000000001
resnet	cosine	40	0.6000000000000001
resnet	cosine	40	0.475
resnet	cosine	40	0.625
resnet	cosine	40	0.4500000000000001
resnet	cosine	40	0.525
resnet	cosine	41	0.6341463414634148
resnet	cosine	41	0.6097560975609757
resnet	cosine	41	0.4878048780487805
resnet	cosine	41	0.6585365853658537
resnet	cosine	41	0.5365853658536586
resnet	cosine	41	0.6341463414634148
resnet	cosine	41	0.4878048780487805
resnet	cosine	41	0.5853658536585367
resnet	cosine	41	0.4634146341463416
resnet	cosine	41	0.5121951219512195
resnet	cosine	41	0.5609756097560976
resnet	cosine	41	0.4634146341463416
resnet	cosine	41	0.5121951219512195
resnet	cosine	41	0.6097560975609757
resnet	cosine	41	0.6097560975609757
resnet	cosine	41	0.5121951219512195
resnet	cosine	41	0.5121951219512195
resnet	cosine	41	0.5609756097560976
resnet	cosine	41	0.6097560975609757
resnet	cosine	41	0.5609756097560976
resnet	cosine	41	0.6585365853658538
resnet	cosine	41	0.4634146341463416
resnet	cosine	41	0.5609756097560976
resnet	cosine	41	0.4634146341463416
resnet	cosine	41	0.5609756097560976
resnet	cosine	41	0.5609756097560976
resnet	cosine	41	0.4390243902439025
resnet	cosine	41	0.4634146341463416
resnet	cosine	41	0.6585365853658537
resnet	cosine	41	0.6097560975609757
resnet	cosine	41	0.5365853658536586
resnet	cosine	41	0.5853658536585367
resnet	cosine	41	0.41463414634146345
resnet	cosine	41	0.6341463414634148
resnet	cosine	41	0.5121951219512195
resnet	cosine	41	0.6097560975609757
resnet	cosine	41	0.4878048780487805
resnet	cosine	41	0.5853658536585367
resnet	cosine	41	0.6829268292682928
resnet	cosine	41	0.5121951219512195
resnet	cosine	42	0.6904761904761905
resnet	cosine	42	0.5
resnet	cosine	42	0.4047619047619048
resnet	cosine	42	0.5952380952380952
resnet	cosine	42	0.5952380952380952
resnet	cosine	42	0.42857142857142855
resnet	cosine	42	0.5238095238095238
resnet	cosine	42	0.5238095238095237
resnet	cosine	42	0.4285714285714286
resnet	cosine	42	0.6428571428571428
resnet	cosine	42	0.5238095238095238
resnet	cosine	42	0.5476190476190476
resnet	cosine	42	0.6666666666666666
resnet	cosine	42	0.5952380952380952
resnet	cosine	42	0.5
resnet	cosine	42	0.5
resnet	cosine	42	0.4761904761904762
resnet	cosine	42	0.4523809523809523
resnet	cosine	42	0.5952380952380953
resnet	cosine	42	0.5714285714285714
resnet	cosine	42	0.5476190476190477
resnet	cosine	42	0.5
resnet	cosine	42	0.4047619047619048
resnet	cosine	42	0.42857142857142855
resnet	cosine	42	0.7142857142857143
resnet	cosine	42	0.5714285714285715
resnet	cosine	42	0.6190476190476191
resnet	cosine	42	0.5476190476190477
resnet	cosine	42	0.5714285714285714
resnet	cosine	42	0.5238095238095237
resnet	cosine	42	0.5714285714285714
resnet	cosine	42	0.4285714285714286
resnet	cosine	42	0.5238095238095237
resnet	cosine	42	0.4047619047619048
resnet	cosine	42	0.6190476190476191
resnet	cosine	42	0.5476190476190477
resnet	cosine	42	0.5476190476190476
resnet	cosine	42	0.6428571428571429
resnet	cosine	42	0.5
resnet	cosine	42	0.5238095238095238
resnet	cosine	43	0.44186046511627897
resnet	cosine	43	0.5116279069767442
resnet	cosine	43	0.6511627906976745
resnet	cosine	43	0.5116279069767442
resnet	cosine	43	0.5813953488372094
resnet	cosine	43	0.5813953488372093
resnet	cosine	43	0.5348837209302326
resnet	cosine	43	0.5813953488372094
resnet	cosine	43	0.5348837209302326
resnet	cosine	43	0.6046511627906977
resnet	cosine	43	0.6511627906976745
resnet	cosine	43	0.5813953488372094
resnet	cosine	43	0.6511627906976745
resnet	cosine	43	0.6046511627906977
resnet	cosine	43	0.627906976744186
resnet	cosine	43	0.627906976744186
resnet	cosine	43	0.5813953488372094
resnet	cosine	43	0.4883720930232558
resnet	cosine	43	0.4186046511627906
resnet	cosine	43	0.4418604651162791
resnet	cosine	43	0.5116279069767442
resnet	cosine	43	0.5581395348837211
resnet	cosine	43	0.5813953488372093
resnet	cosine	43	0.5348837209302326
resnet	cosine	43	0.6511627906976745
resnet	cosine	43	0.5813953488372093
resnet	cosine	43	0.5116279069767442
resnet	cosine	43	0.5581395348837211
resnet	cosine	43	0.6046511627906976
resnet	cosine	43	0.4651162790697674
resnet	cosine	43	0.4883720930232558
resnet	cosine	43	0.6744186046511629
resnet	cosine	43	0.5348837209302326
resnet	cosine	43	0.5116279069767442
resnet	cosine	43	0.5348837209302326
resnet	cosine	43	0.5813953488372094
resnet	cosine	43	0.6046511627906977
resnet	cosine	43	0.6046511627906979
resnet	cosine	43	0.6046511627906977
resnet	cosine	43	0.7441860465116279
resnet	cosine	44	0.5454545454545454
resnet	cosine	44	0.5909090909090908
resnet	cosine	44	0.5909090909090908
resnet	cosine	44	0.5454545454545454
resnet	cosine	44	0.659090909090909
resnet	cosine	44	0.6363636363636362
resnet	cosine	44	0.6136363636363635
resnet	cosine	44	0.6818181818181818
resnet	cosine	44	0.5681818181818181
resnet	cosine	44	0.5681818181818181
resnet	cosine	44	0.6136363636363635
resnet	cosine	44	0.6136363636363635
resnet	cosine	44	0.5227272727272727
resnet	cosine	44	0.40909090909090906
resnet	cosine	44	0.5681818181818181
resnet	cosine	44	0.5
resnet	cosine	44	0.5227272727272727
resnet	cosine	44	0.5681818181818181
resnet	cosine	44	0.5909090909090908
resnet	cosine	44	0.5681818181818181
resnet	cosine	44	0.7045454545454546
resnet	cosine	44	0.4999999999999999
resnet	cosine	44	0.5454545454545454
resnet	cosine	44	0.6136363636363635
resnet	cosine	44	0.5909090909090908
resnet	cosine	44	0.5454545454545454
resnet	cosine	44	0.6363636363636364
resnet	cosine	44	0.5681818181818181
resnet	cosine	44	0.4772727272727272
resnet	cosine	44	0.4772727272727272
resnet	cosine	44	0.5909090909090908
resnet	cosine	44	0.5909090909090909
resnet	cosine	44	0.5227272727272727
resnet	cosine	44	0.5681818181818181
resnet	cosine	44	0.6136363636363635
resnet	cosine	44	0.6363636363636362
resnet	cosine	44	0.5909090909090908
resnet	cosine	44	0.6136363636363635
resnet	cosine	44	0.5454545454545454
resnet	cosine	44	0.5454545454545455
resnet	cosine	45	0.4888888888888888
resnet	cosine	45	0.5111111111111111
resnet	cosine	45	0.5333333333333333
resnet	cosine	45	0.6444444444444446
resnet	cosine	45	0.6444444444444445
resnet	cosine	45	0.5333333333333333
resnet	cosine	45	0.6000000000000001
resnet	cosine	45	0.4666666666666666
resnet	cosine	45	0.4666666666666666
resnet	cosine	45	0.5333333333333333
resnet	cosine	45	0.4888888888888888
resnet	cosine	45	0.42222222222222217
resnet	cosine	45	0.4666666666666666
resnet	cosine	45	0.5555555555555557
resnet	cosine	45	0.5333333333333333
resnet	cosine	45	0.4222222222222222
resnet	cosine	45	0.5111111111111111
resnet	cosine	45	0.5111111111111111
resnet	cosine	45	0.4888888888888889
resnet	cosine	45	0.6000000000000001
resnet	cosine	45	0.5111111111111111
resnet	cosine	45	0.4888888888888888
resnet	cosine	45	0.4444444444444444
resnet	cosine	45	0.4666666666666666
resnet	cosine	45	0.5111111111111111
resnet	cosine	45	0.5333333333333333
resnet	cosine	45	0.5777777777777778
resnet	cosine	45	0.4888888888888888
resnet	cosine	45	0.4666666666666666
resnet	cosine	45	0.5333333333333333
resnet	cosine	45	0.5777777777777778
resnet	cosine	45	0.6444444444444446
resnet	cosine	45	0.6000000000000001
resnet	cosine	45	0.5555555555555556
resnet	cosine	45	0.6888888888888891
resnet	cosine	45	0.6000000000000001
resnet	cosine	45	0.5777777777777778
resnet	cosine	45	0.4888888888888888
resnet	cosine	45	0.4666666666666666
resnet	cosine	45	0.5555555555555556
resnet	cosine	46	0.4130434782608695
resnet	cosine	46	0.5434782608695652
resnet	cosine	46	0.6956521739130435
resnet	cosine	46	0.4782608695652173
resnet	cosine	46	0.5652173913043478
resnet	cosine	46	0.608695652173913
resnet	cosine	46	0.5652173913043478
resnet	cosine	46	0.4782608695652174
resnet	cosine	46	0.6956521739130435
resnet	cosine	46	0.4130434782608695
resnet	cosine	46	0.5869565217391304
resnet	cosine	46	0.4565217391304348
resnet	cosine	46	0.5217391304347826
resnet	cosine	46	0.5434782608695652
resnet	cosine	46	0.6304347826086956
resnet	cosine	46	0.6304347826086957
resnet	cosine	46	0.6304347826086956
resnet	cosine	46	0.6304347826086956
resnet	cosine	46	0.4782608695652173
resnet	cosine	46	0.5
resnet	cosine	46	0.5652173913043478
resnet	cosine	46	0.608695652173913
resnet	cosine	46	0.5434782608695652
resnet	cosine	46	0.5
resnet	cosine	46	0.5434782608695652
resnet	cosine	46	0.5217391304347825
resnet	cosine	46	0.5652173913043478
resnet	cosine	46	0.5217391304347826
resnet	cosine	46	0.7391304347826086
resnet	cosine	46	0.5217391304347826
resnet	cosine	46	0.5217391304347826
resnet	cosine	46	0.4565217391304347
resnet	cosine	46	0.5434782608695652
resnet	cosine	46	0.5434782608695652
resnet	cosine	46	0.5652173913043478
resnet	cosine	46	0.4782608695652174
resnet	cosine	46	0.5
resnet	cosine	46	0.5434782608695652
resnet	cosine	46	0.6521739130434783
resnet	cosine	46	0.5434782608695652
resnet	cosine	47	0.5957446808510639
resnet	cosine	47	0.5106382978723403
resnet	cosine	47	0.5319148936170213
resnet	cosine	47	0.6170212765957448
resnet	cosine	47	0.4893617021276594
resnet	cosine	47	0.4680851063829787
resnet	cosine	47	0.5957446808510639
resnet	cosine	47	0.553191489361702
resnet	cosine	47	0.6170212765957448
resnet	cosine	47	0.5531914893617021
resnet	cosine	47	0.5531914893617021
resnet	cosine	47	0.4893617021276594
resnet	cosine	47	0.5106382978723404
resnet	cosine	47	0.5957446808510638
resnet	cosine	47	0.5744680851063829
resnet	cosine	47	0.5106382978723404
resnet	cosine	47	0.6170212765957448
resnet	cosine	47	0.5106382978723403
resnet	cosine	47	0.6382978723404257
resnet	cosine	47	0.5319148936170213
resnet	cosine	47	0.5106382978723404
resnet	cosine	47	0.5106382978723404
resnet	cosine	47	0.6170212765957447
resnet	cosine	47	0.5957446808510639
resnet	cosine	47	0.5319148936170213
resnet	cosine	47	0.4468085106382978
resnet	cosine	47	0.5531914893617021
resnet	cosine	47	0.4893617021276594
resnet	cosine	47	0.5106382978723404
resnet	cosine	47	0.4893617021276595
resnet	cosine	47	0.5319148936170213
resnet	cosine	47	0.5531914893617021
resnet	cosine	47	0.5106382978723404
resnet	cosine	47	0.6382978723404257
resnet	cosine	47	0.6595744680851064
resnet	cosine	47	0.3829787234042552
resnet	cosine	47	0.4680851063829786
resnet	cosine	47	0.5744680851063829
resnet	cosine	47	0.4468085106382978
resnet	cosine	47	0.5531914893617021
resnet	cosine	48	0.5208333333333333
resnet	cosine	48	0.5
resnet	cosine	48	0.5416666666666666
resnet	cosine	48	0.5
resnet	cosine	48	0.4375
resnet	cosine	48	0.5833333333333333
resnet	cosine	48	0.5208333333333333
resnet	cosine	48	0.5208333333333333
resnet	cosine	48	0.6458333333333333
resnet	cosine	48	0.4791666666666666
resnet	cosine	48	0.5208333333333333
resnet	cosine	48	0.6666666666666666
resnet	cosine	48	0.5416666666666666
resnet	cosine	48	0.4166666666666666
resnet	cosine	48	0.5833333333333333
resnet	cosine	48	0.4583333333333333
resnet	cosine	48	0.5208333333333333
resnet	cosine	48	0.5416666666666666
resnet	cosine	48	0.4375
resnet	cosine	48	0.5416666666666666
resnet	cosine	48	0.5625
resnet	cosine	48	0.5416666666666666
resnet	cosine	48	0.5833333333333333
resnet	cosine	48	0.5208333333333333
resnet	cosine	48	0.5625
resnet	cosine	48	0.5
resnet	cosine	48	0.5208333333333333
resnet	cosine	48	0.5833333333333333
resnet	cosine	48	0.6041666666666666
resnet	cosine	48	0.5
resnet	cosine	48	0.6875
resnet	cosine	48	0.5416666666666666
resnet	cosine	48	0.4791666666666666
resnet	cosine	48	0.5416666666666666
resnet	cosine	48	0.5625
resnet	cosine	48	0.5833333333333333
resnet	cosine	48	0.5208333333333333
resnet	cosine	48	0.4791666666666666
resnet	cosine	48	0.4791666666666666
resnet	cosine	48	0.5416666666666666
resnet	cosine	49	0.5306122448979591
resnet	cosine	49	0.4897959183673469
resnet	cosine	49	0.4897959183673469
resnet	cosine	49	0.5510204081632653
resnet	cosine	49	0.5918367346938775
resnet	cosine	49	0.3469387755102041
resnet	cosine	49	0.5918367346938775
resnet	cosine	49	0.5918367346938775
resnet	cosine	49	0.5714285714285714
resnet	cosine	49	0.5510204081632653
resnet	cosine	49	0.5918367346938775
resnet	cosine	49	0.5918367346938775
resnet	cosine	49	0.5102040816326531
resnet	cosine	49	0.5306122448979591
resnet	cosine	49	0.4897959183673469
resnet	cosine	49	0.5714285714285714
resnet	cosine	49	0.7142857142857142
resnet	cosine	49	0.5714285714285714
resnet	cosine	49	0.6530612244897959
resnet	cosine	49	0.5306122448979591
resnet	cosine	49	0.5714285714285714
resnet	cosine	49	0.6122448979591837
resnet	cosine	49	0.5510204081632653
resnet	cosine	49	0.4489795918367347
resnet	cosine	49	0.6122448979591837
resnet	cosine	49	0.5918367346938775
resnet	cosine	49	0.5306122448979591
resnet	cosine	49	0.4693877551020408
resnet	cosine	49	0.5714285714285714
resnet	cosine	49	0.5510204081632653
resnet	cosine	49	0.5306122448979591
resnet	cosine	49	0.42857142857142855
resnet	cosine	49	0.5306122448979591
resnet	cosine	49	0.42857142857142855
resnet	cosine	49	0.5306122448979591
resnet	cosine	49	0.5510204081632653
resnet	cosine	49	0.5918367346938775
resnet	cosine	49	0.5306122448979591
resnet	cosine	49	0.4693877551020408
resnet	cosine	49	0.510204081632653
resnet	cosine	50	0.54
resnet	cosine	50	0.56
resnet	cosine	50	0.5
resnet	cosine	50	0.6000000000000001
resnet	cosine	50	0.66
resnet	cosine	50	0.48
resnet	cosine	50	0.54
resnet	cosine	50	0.56
resnet	cosine	50	0.4400000000000001
resnet	cosine	50	0.5000000000000001
resnet	cosine	50	0.5800000000000001
resnet	cosine	50	0.52
resnet	cosine	50	0.52
resnet	cosine	50	0.52
resnet	cosine	50	0.5800000000000001
resnet	cosine	50	0.52
resnet	cosine	50	0.46
resnet	cosine	50	0.5
resnet	cosine	50	0.46
resnet	cosine	50	0.6200000000000001
resnet	cosine	50	0.54
resnet	cosine	50	0.56
resnet	cosine	50	0.62
resnet	cosine	50	0.5
resnet	cosine	50	0.4600000000000001
resnet	cosine	50	0.56
resnet	cosine	50	0.4600000000000001
resnet	cosine	50	0.6000000000000001
resnet	cosine	50	0.6000000000000001
resnet	cosine	50	0.48
resnet	cosine	50	0.5
resnet	cosine	50	0.54
resnet	cosine	50	0.42
resnet	cosine	50	0.7
resnet	cosine	50	0.52
resnet	cosine	50	0.48
resnet	cosine	50	0.56
resnet	cosine	50	0.4600000000000001
resnet	cosine	50	0.56
[truncated: 16,961 more rows]
