# Supplementary material for: Privacy risks of whole-slide image sharing in digital pathology
Source: Nat Commun. 2023 May 4;14:2577. doi: 10.1038/s41467-023-37991-y (PMC10160114; doi:10.1038/s41467-023-37991-y)
Supplement: Supplementary file 3 — Source Data [file 41467_2023_37991_MOESM3_ESM.zip › Figure-7b_number-slides.csv]

extractor	metric	number_of_slides	result
resnet	cosine	1	0.0
resnet	cosine	1	0.0
resnet	cosine	1	0.0
resnet	cosine	1	0.0
resnet	cosine	1	0.0
resnet	cosine	1	0.0
resnet	cosine	1	0.0
resnet	cosine	1	0.0
resnet	cosine	1	0.0
resnet	cosine	1	0.0
resnet	cosine	1	0.0
resnet	cosine	1	0.0
resnet	cosine	1	0.0
resnet	cosine	1	0.0
resnet	cosine	1	0.0
resnet	cosine	1	0.0
resnet	cosine	1	0.0
resnet	cosine	1	0.0
resnet	cosine	1	0.0
resnet	cosine	1	0.0
resnet	cosine	1	0.0
resnet	cosine	1	0.0
resnet	cosine	1	0.0
resnet	cosine	1	0.0
resnet	cosine	1	0.0
resnet	cosine	1	0.0
resnet	cosine	1	0.0
resnet	cosine	1	0.0
resnet	cosine	1	0.0
resnet	cosine	1	0.0
resnet	cosine	1	0.0
resnet	cosine	1	0.0
resnet	cosine	1	0.0
resnet	cosine	1	0.0
resnet	cosine	1	0.0
resnet	cosine	1	0.0
resnet	cosine	1	0.0
resnet	cosine	1	0.0
resnet	cosine	1	0.0
resnet	cosine	1	0.0
resnet	cosine	2	0.11627906976744184
resnet	cosine	2	0.11627906976744184
resnet	cosine	2	0.13953488372093026
resnet	cosine	2	0.13953488372093026
resnet	cosine	2	0.18604651162790686
resnet	cosine	2	0.20930232558139533
resnet	cosine	2	0.11627906976744184
resnet	cosine	2	0.09302325581395347
resnet	cosine	2	0.11627906976744184
resnet	cosine	2	0.16279069767441862
resnet	cosine	2	0.16279069767441862
resnet	cosine	2	0.13953488372093026
resnet	cosine	2	0.20930232558139533
resnet	cosine	2	0.16279069767441862
resnet	cosine	2	0.13953488372093026
resnet	cosine	2	0.06976744186046513
resnet	cosine	2	0.11627906976744184
resnet	cosine	2	0.13953488372093026
resnet	cosine	2	0.06976744186046513
resnet	cosine	2	0.06976744186046513
resnet	cosine	2	0.11627906976744184
resnet	cosine	2	0.13953488372093026
resnet	cosine	2	0.06976744186046513
resnet	cosine	2	0.16279069767441862
resnet	cosine	2	0.18604651162790686
resnet	cosine	2	0.13953488372093026
resnet	cosine	2	0.11627906976744184
resnet	cosine	2	0.18604651162790686
resnet	cosine	2	0.16279069767441862
resnet	cosine	2	0.11627906976744184
resnet	cosine	2	0.11627906976744184
resnet	cosine	2	0.2558139534883721
resnet	cosine	2	0.11627906976744184
resnet	cosine	2	0.16279069767441862
resnet	cosine	2	0.20930232558139533
resnet	cosine	2	0.16279069767441862
resnet	cosine	2	0.06976744186046513
resnet	cosine	2	0.13953488372093026
resnet	cosine	2	0.13953488372093026
resnet	cosine	2	0.04651162790697674
resnet	cosine	3	0.3255813953488372
resnet	cosine	3	0.3023255813953488
resnet	cosine	3	0.2325581395348837
resnet	cosine	3	0.3023255813953488
resnet	cosine	3	0.20930232558139533
resnet	cosine	3	0.2558139534883721
resnet	cosine	3	0.2558139534883721
resnet	cosine	3	0.16279069767441862
resnet	cosine	3	0.25581395348837205
resnet	cosine	3	0.2325581395348837
resnet	cosine	3	0.2558139534883721
resnet	cosine	3	0.2558139534883721
resnet	cosine	3	0.20930232558139533
resnet	cosine	3	0.16279069767441862
resnet	cosine	3	0.2790697674418605
resnet	cosine	3	0.2325581395348837
resnet	cosine	3	0.20930232558139533
resnet	cosine	3	0.20930232558139533
resnet	cosine	3	0.18604651162790686
resnet	cosine	3	0.2558139534883721
resnet	cosine	3	0.2790697674418605
resnet	cosine	3	0.2790697674418605
resnet	cosine	3	0.13953488372093026
resnet	cosine	3	0.2325581395348837
resnet	cosine	3	0.2790697674418605
resnet	cosine	3	0.34883720930232553
resnet	cosine	3	0.18604651162790686
resnet	cosine	3	0.2790697674418605
resnet	cosine	3	0.2790697674418605
resnet	cosine	3	0.13953488372093026
resnet	cosine	3	0.2325581395348837
resnet	cosine	3	0.2558139534883721
resnet	cosine	3	0.09302325581395347
resnet	cosine	3	0.3488372093023256
resnet	cosine	3	0.3255813953488372
resnet	cosine	3	0.2790697674418605
resnet	cosine	3	0.18604651162790686
resnet	cosine	3	0.3023255813953488
resnet	cosine	3	0.18604651162790686
resnet	cosine	3	0.2325581395348837
resnet	cosine	4	0.37209302325581395
resnet	cosine	4	0.2790697674418605
resnet	cosine	4	0.37209302325581395
resnet	cosine	4	0.3255813953488372
resnet	cosine	4	0.3023255813953488
resnet	cosine	4	0.3488372093023256
resnet	cosine	4	0.3255813953488372
resnet	cosine	4	0.3953488372093023
resnet	cosine	4	0.3953488372093023
resnet	cosine	4	0.2790697674418605
resnet	cosine	4	0.2558139534883721
resnet	cosine	4	0.3720930232558139
resnet	cosine	4	0.3488372093023256
resnet	cosine	4	0.41860465116279066
resnet	cosine	4	0.3255813953488372
resnet	cosine	4	0.41860465116279066
resnet	cosine	4	0.41860465116279066
resnet	cosine	4	0.2558139534883721
resnet	cosine	4	0.3953488372093023
resnet	cosine	4	0.4186046511627907
resnet	cosine	4	0.3255813953488372
resnet	cosine	4	0.34883720930232553
resnet	cosine	4	0.4651162790697674
resnet	cosine	4	0.3953488372093023
resnet	cosine	4	0.20930232558139533
resnet	cosine	4	0.18604651162790686
resnet	cosine	4	0.37209302325581395
resnet	cosine	4	0.2790697674418605
resnet	cosine	4	0.37209302325581395
resnet	cosine	4	0.3023255813953488
resnet	cosine	4	0.3953488372093023
resnet	cosine	4	0.4651162790697674
resnet	cosine	4	0.3720930232558139
resnet	cosine	4	0.2558139534883721
resnet	cosine	4	0.3488372093023256
resnet	cosine	4	0.2790697674418605
resnet	cosine	4	0.34883720930232553
resnet	cosine	4	0.2790697674418605
resnet	cosine	4	0.20930232558139533
resnet	cosine	4	0.2790697674418605
resnet	cosine	5	0.3953488372093023
resnet	cosine	5	0.3953488372093023
resnet	cosine	5	0.3953488372093023
resnet	cosine	5	0.3953488372093023
resnet	cosine	5	0.4186046511627907
resnet	cosine	5	0.5348837209302326
resnet	cosine	5	0.4651162790697674
resnet	cosine	5	0.4651162790697674
resnet	cosine	5	0.4651162790697674
resnet	cosine	5	0.3953488372093023
resnet	cosine	5	0.41860465116279066
resnet	cosine	5	0.4651162790697674
resnet	cosine	5	0.4883720930232558
resnet	cosine	5	0.6046511627906977
resnet	cosine	5	0.3953488372093024
resnet	cosine	5	0.3488372093023256
resnet	cosine	5	0.4883720930232558
resnet	cosine	5	0.3953488372093024
resnet	cosine	5	0.41860465116279066
resnet	cosine	5	0.4418604651162791
resnet	cosine	5	0.3023255813953488
resnet	cosine	5	0.372093023255814
resnet	cosine	5	0.4651162790697674
resnet	cosine	5	0.3023255813953488
resnet	cosine	5	0.5116279069767442
resnet	cosine	5	0.3023255813953488
resnet	cosine	5	0.4883720930232558
resnet	cosine	5	0.3953488372093023
resnet	cosine	5	0.4651162790697674
resnet	cosine	5	0.18604651162790686
resnet	cosine	5	0.3953488372093023
resnet	cosine	5	0.3953488372093023
resnet	cosine	5	0.44186046511627897
resnet	cosine	5	0.44186046511627897
resnet	cosine	5	0.4651162790697674
resnet	cosine	5	0.3953488372093023
resnet	cosine	5	0.4651162790697674
resnet	cosine	5	0.4418604651162791
resnet	cosine	5	0.4418604651162791
resnet	cosine	5	0.4186046511627907
resnet	cosine	6	0.6511627906976745
resnet	cosine	6	0.4651162790697674
resnet	cosine	6	0.5348837209302326
resnet	cosine	6	0.5116279069767442
resnet	cosine	6	0.44186046511627897
resnet	cosine	6	0.5116279069767442
resnet	cosine	6	0.3953488372093023
resnet	cosine	6	0.37209302325581395
resnet	cosine	6	0.44186046511627897
resnet	cosine	6	0.41860465116279066
resnet	cosine	6	0.5581395348837211
resnet	cosine	6	0.5348837209302326
resnet	cosine	6	0.4186046511627907
resnet	cosine	6	0.5813953488372093
resnet	cosine	6	0.4883720930232558
resnet	cosine	6	0.41860465116279066
resnet	cosine	6	0.5348837209302326
resnet	cosine	6	0.5116279069767442
resnet	cosine	6	0.5116279069767442
resnet	cosine	6	0.5116279069767442
resnet	cosine	6	0.5348837209302326
resnet	cosine	6	0.3953488372093023
resnet	cosine	6	0.6046511627906977
resnet	cosine	6	0.4186046511627907
resnet	cosine	6	0.5348837209302326
resnet	cosine	6	0.5348837209302326
resnet	cosine	6	0.5813953488372094
resnet	cosine	6	0.5116279069767442
resnet	cosine	6	0.6511627906976745
resnet	cosine	6	0.44186046511627897
resnet	cosine	6	0.37209302325581395
resnet	cosine	6	0.5348837209302326
resnet	cosine	6	0.44186046511627897
resnet	cosine	6	0.4883720930232557
resnet	cosine	6	0.4418604651162791
resnet	cosine	6	0.5581395348837211
resnet	cosine	6	0.5348837209302326
resnet	cosine	6	0.4418604651162791
resnet	cosine	6	0.41860465116279066
resnet	cosine	6	0.4883720930232558
resnet	cosine	7	0.6279069767441862
resnet	cosine	7	0.5581395348837211
resnet	cosine	7	0.5813953488372093
resnet	cosine	7	0.6046511627906977
resnet	cosine	7	0.5116279069767442
resnet	cosine	7	0.5581395348837211
resnet	cosine	7	0.5116279069767442
resnet	cosine	7	0.3255813953488372
resnet	cosine	7	0.6511627906976745
resnet	cosine	7	0.6511627906976745
resnet	cosine	7	0.5813953488372094
resnet	cosine	7	0.5348837209302326
resnet	cosine	7	0.627906976744186
resnet	cosine	7	0.6279069767441862
resnet	cosine	7	0.4651162790697674
resnet	cosine	7	0.44186046511627897
resnet	cosine	7	0.5581395348837211
resnet	cosine	7	0.5116279069767442
resnet	cosine	7	0.5116279069767442
resnet	cosine	7	0.4651162790697675
resnet	cosine	7	0.4883720930232558
resnet	cosine	7	0.6046511627906979
resnet	cosine	7	0.4883720930232558
resnet	cosine	7	0.5116279069767442
resnet	cosine	7	0.5116279069767442
resnet	cosine	7	0.5348837209302326
resnet	cosine	7	0.5348837209302326
resnet	cosine	7	0.627906976744186
resnet	cosine	7	0.6744186046511629
resnet	cosine	7	0.6744186046511629
resnet	cosine	7	0.6279069767441862
resnet	cosine	7	0.5348837209302326
resnet	cosine	7	0.5581395348837211
resnet	cosine	7	0.4418604651162791
resnet	cosine	7	0.4883720930232558
resnet	cosine	7	0.41860465116279066
resnet	cosine	7	0.5348837209302326
resnet	cosine	7	0.4883720930232557
resnet	cosine	7	0.5116279069767442
resnet	cosine	7	0.5581395348837211
vgg16	cosine	1	0.0
vgg16	cosine	1	0.0
vgg16	cosine	1	0.0
vgg16	cosine	1	0.0
vgg16	cosine	1	0.0
vgg16	cosine	1	0.0
vgg16	cosine	1	0.0
vgg16	cosine	1	0.0
vgg16	cosine	1	0.0
vgg16	cosine	1	0.0
vgg16	cosine	1	0.0
vgg16	cosine	1	0.0
vgg16	cosine	1	0.0
vgg16	cosine	1	0.0
vgg16	cosine	1	0.0
vgg16	cosine	1	0.0
vgg16	cosine	1	0.0
vgg16	cosine	1	0.0
vgg16	cosine	1	0.0
vgg16	cosine	1	0.0
vgg16	cosine	1	0.0
vgg16	cosine	1	0.0
vgg16	cosine	1	0.0
vgg16	cosine	1	0.0
vgg16	cosine	1	0.0
vgg16	cosine	1	0.0
vgg16	cosine	1	0.0
vgg16	cosine	1	0.0
vgg16	cosine	1	0.0
vgg16	cosine	1	0.0
vgg16	cosine	1	0.0
vgg16	cosine	1	0.0
vgg16	cosine	1	0.0
vgg16	cosine	1	0.0
vgg16	cosine	1	0.0
vgg16	cosine	1	0.0
vgg16	cosine	1	0.0
vgg16	cosine	1	0.0
vgg16	cosine	1	0.0
vgg16	cosine	1	0.0
vgg16	cosine	2	0.04651162790697674
vgg16	cosine	2	0.13953488372093026
vgg16	cosine	2	0.09302325581395347
vgg16	cosine	2	0.06976744186046513
vgg16	cosine	2	0.09302325581395347
vgg16	cosine	2	0.11627906976744184
vgg16	cosine	2	0.09302325581395347
vgg16	cosine	2	0.18604651162790686
vgg16	cosine	2	0.11627906976744184
vgg16	cosine	2	0.11627906976744184
vgg16	cosine	2	0.04651162790697674
vgg16	cosine	2	0.09302325581395347
vgg16	cosine	2	0.18604651162790686
vgg16	cosine	2	0.09302325581395347
vgg16	cosine	2	0.16279069767441862
vgg16	cosine	2	0.06976744186046513
vgg16	cosine	2	0.06976744186046513
vgg16	cosine	2	0.11627906976744184
vgg16	cosine	2	0.04651162790697674
vgg16	cosine	2	0.16279069767441862
vgg16	cosine	2	0.20930232558139533
vgg16	cosine	2	0.11627906976744184
vgg16	cosine	2	0.09302325581395347
vgg16	cosine	2	0.04651162790697674
vgg16	cosine	2	0.11627906976744184
vgg16	cosine	2	0.13953488372093026
vgg16	cosine	2	0.11627906976744184
vgg16	cosine	2	0.18604651162790686
vgg16	cosine	2	0.13953488372093026
vgg16	cosine	2	0.06976744186046513
vgg16	cosine	2	0.02325581395348837
vgg16	cosine	2	0.11627906976744184
vgg16	cosine	2	0.13953488372093026
vgg16	cosine	2	0.11627906976744184
vgg16	cosine	2	0.09302325581395347
vgg16	cosine	2	0.11627906976744184
vgg16	cosine	2	0.16279069767441862
vgg16	cosine	2	0.02325581395348837
vgg16	cosine	2	0.04651162790697674
vgg16	cosine	2	0.13953488372093026
vgg16	cosine	3	0.25581395348837205
vgg16	cosine	3	0.20930232558139533
vgg16	cosine	3	0.11627906976744184
vgg16	cosine	3	0.2325581395348837
vgg16	cosine	3	0.18604651162790686
vgg16	cosine	3	0.16279069767441862
vgg16	cosine	3	0.13953488372093026
vgg16	cosine	3	0.20930232558139533
vgg16	cosine	3	0.18604651162790686
vgg16	cosine	3	0.20930232558139533
vgg16	cosine	3	0.2325581395348837
vgg16	cosine	3	0.20930232558139533
vgg16	cosine	3	0.2325581395348837
vgg16	cosine	3	0.2325581395348837
vgg16	cosine	3	0.16279069767441862
vgg16	cosine	3	0.18604651162790686
vgg16	cosine	3	0.20930232558139536
vgg16	cosine	3	0.2558139534883721
vgg16	cosine	3	0.16279069767441862
vgg16	cosine	3	0.16279069767441862
vgg16	cosine	3	0.18604651162790686
vgg16	cosine	3	0.18604651162790686
vgg16	cosine	3	0.20930232558139533
vgg16	cosine	3	0.2325581395348837
vgg16	cosine	3	0.2325581395348837
vgg16	cosine	3	0.2325581395348837
vgg16	cosine	3	0.3255813953488372
vgg16	cosine	3	0.06976744186046513
vgg16	cosine	3	0.2558139534883721
vgg16	cosine	3	0.13953488372093026
vgg16	cosine	3	0.2325581395348837
vgg16	cosine	3	0.09302325581395347
vgg16	cosine	3	0.2325581395348837
vgg16	cosine	3	0.09302325581395347
vgg16	cosine	3	0.11627906976744184
vgg16	cosine	3	0.16279069767441862
vgg16	cosine	3	0.18604651162790686
vgg16	cosine	3	0.16279069767441862
vgg16	cosine	3	0.18604651162790686
vgg16	cosine	3	0.2325581395348837
vgg16	cosine	4	0.2325581395348837
vgg16	cosine	4	0.3023255813953488
vgg16	cosine	4	0.2325581395348837
vgg16	cosine	4	0.3255813953488372
vgg16	cosine	4	0.32558139534883723
vgg16	cosine	4	0.20930232558139533
vgg16	cosine	4	0.372093023255814
vgg16	cosine	4	0.20930232558139533
vgg16	cosine	4	0.4186046511627906
vgg16	cosine	4	0.3488372093023256
vgg16	cosine	4	0.13953488372093026
vgg16	cosine	4	0.2325581395348837
vgg16	cosine	4	0.20930232558139533
vgg16	cosine	4	0.20930232558139533
vgg16	cosine	4	0.3255813953488372
vgg16	cosine	4	0.2325581395348837
vgg16	cosine	4	0.13953488372093026
vgg16	cosine	4	0.20930232558139533
vgg16	cosine	4	0.3255813953488372
vgg16	cosine	4	0.3720930232558139
vgg16	cosine	4	0.2790697674418605
vgg16	cosine	4	0.20930232558139533
vgg16	cosine	4	0.25581395348837205
vgg16	cosine	4	0.372093023255814
vgg16	cosine	4	0.3255813953488372
vgg16	cosine	4	0.2325581395348837
vgg16	cosine	4	0.2790697674418605
vgg16	cosine	4	0.25581395348837205
vgg16	cosine	4	0.16279069767441862
vgg16	cosine	4	0.34883720930232553
vgg16	cosine	4	0.4418604651162791
vgg16	cosine	4	0.20930232558139533
vgg16	cosine	4	0.20930232558139533
vgg16	cosine	4	0.2790697674418605
vgg16	cosine	4	0.3488372093023256
vgg16	cosine	4	0.2790697674418605
vgg16	cosine	4	0.3023255813953488
vgg16	cosine	4	0.34883720930232553
vgg16	cosine	4	0.2790697674418605
vgg16	cosine	4	0.20930232558139533
vgg16	cosine	5	0.3488372093023256
vgg16	cosine	5	0.37209302325581395
vgg16	cosine	5	0.4883720930232558
vgg16	cosine	5	0.41860465116279066
vgg16	cosine	5	0.2325581395348837
vgg16	cosine	5	0.44186046511627897
vgg16	cosine	5	0.3488372093023256
vgg16	cosine	5	0.41860465116279066
vgg16	cosine	5	0.3255813953488372
vgg16	cosine	5	0.3488372093023256
vgg16	cosine	5	0.3023255813953488
vgg16	cosine	5	0.2325581395348837
vgg16	cosine	5	0.41860465116279066
vgg16	cosine	5	0.3488372093023256
vgg16	cosine	5	0.3488372093023256
vgg16	cosine	5	0.2790697674418605
vgg16	cosine	5	0.37209302325581395
vgg16	cosine	5	0.3255813953488372
vgg16	cosine	5	0.41860465116279066
vgg16	cosine	5	0.37209302325581395
vgg16	cosine	5	0.2790697674418605
vgg16	cosine	5	0.3255813953488372
vgg16	cosine	5	0.37209302325581395
vgg16	cosine	5	0.3953488372093023
vgg16	cosine	5	0.3488372093023256
vgg16	cosine	5	0.2790697674418604
vgg16	cosine	5	0.3255813953488372
vgg16	cosine	5	0.3953488372093023
vgg16	cosine	5	0.34883720930232553
vgg16	cosine	5	0.3023255813953488
vgg16	cosine	5	0.3255813953488372
vgg16	cosine	5	0.25581395348837205
vgg16	cosine	5	0.3953488372093023
vgg16	cosine	5	0.32558139534883723
vgg16	cosine	5	0.34883720930232553
vgg16	cosine	5	0.5116279069767442
vgg16	cosine	5	0.4883720930232558
vgg16	cosine	5	0.2558139534883721
vgg16	cosine	5	0.32558139534883723
vgg16	cosine	5	0.34883720930232553
vgg16	cosine	6	0.3023255813953488
vgg16	cosine	6	0.4651162790697674
vgg16	cosine	6	0.44186046511627897
vgg16	cosine	6	0.5116279069767442
vgg16	cosine	6	0.372093023255814
vgg16	cosine	6	0.3023255813953488
vgg16	cosine	6	0.4418604651162791
vgg16	cosine	6	0.44186046511627897
vgg16	cosine	6	0.4883720930232558
vgg16	cosine	6	0.3255813953488372
vgg16	cosine	6	0.3953488372093024
vgg16	cosine	6	0.41860465116279066
vgg16	cosine	6	0.5116279069767442
vgg16	cosine	6	0.3953488372093023
vgg16	cosine	6	0.5348837209302326
vgg16	cosine	6	0.3023255813953488
vgg16	cosine	6	0.5348837209302326
vgg16	cosine	6	0.3953488372093023
vgg16	cosine	6	0.372093023255814
vgg16	cosine	6	0.3255813953488372
vgg16	cosine	6	0.4883720930232557
vgg16	cosine	6	0.44186046511627897
vgg16	cosine	6	0.4651162790697674
vgg16	cosine	6	0.41860465116279066
vgg16	cosine	6	0.4883720930232558
vgg16	cosine	6	0.3953488372093023
vgg16	cosine	6	0.5116279069767442
vgg16	cosine	6	0.4651162790697674
vgg16	cosine	6	0.41860465116279066
vgg16	cosine	6	0.5116279069767442
vgg16	cosine	6	0.5581395348837211
vgg16	cosine	6	0.372093023255814
vgg16	cosine	6	0.4883720930232559
vgg16	cosine	6	0.5348837209302326
vgg16	cosine	6	0.3023255813953488
vgg16	cosine	6	0.5581395348837211
vgg16	cosine	6	0.4883720930232558
vgg16	cosine	6	0.41860465116279066
vgg16	cosine	6	0.34883720930232553
vgg16	cosine	6	0.3953488372093023
vgg16	cosine	7	0.4883720930232558
vgg16	cosine	7	0.5116279069767442
vgg16	cosine	7	0.5116279069767442
vgg16	cosine	7	0.5581395348837211
vgg16	cosine	7	0.5116279069767442
vgg16	cosine	7	0.5116279069767442
vgg16	cosine	7	0.4883720930232558
vgg16	cosine	7	0.5116279069767442
vgg16	cosine	7	0.4651162790697674
vgg16	cosine	7	0.44186046511627897
vgg16	cosine	7	0.44186046511627897
vgg16	cosine	7	0.4883720930232558
vgg16	cosine	7	0.4651162790697674
vgg16	cosine	7	0.37209302325581395
vgg16	cosine	7	0.5116279069767442
vgg16	cosine	7	0.5813953488372093
vgg16	cosine	7	0.4418604651162791
vgg16	cosine	7	0.3023255813953488
vgg16	cosine	7	0.37209302325581395
vgg16	cosine	7	0.5116279069767442
vgg16	cosine	7	0.41860465116279066
vgg16	cosine	7	0.3953488372093023
vgg16	cosine	7	0.41860465116279066
vgg16	cosine	7	0.4651162790697674
vgg16	cosine	7	0.5116279069767442
vgg16	cosine	7	0.4651162790697674
vgg16	cosine	7	0.34883720930232553
vgg16	cosine	7	0.4883720930232557
vgg16	cosine	7	0.44186046511627897
vgg16	cosine	7	0.4651162790697674
vgg16	cosine	7	0.5116279069767442
vgg16	cosine	7	0.5348837209302326
vgg16	cosine	7	0.5581395348837211
vgg16	cosine	7	0.5581395348837211
vgg16	cosine	7	0.41860465116279066
vgg16	cosine	7	0.5116279069767442
vgg16	cosine	7	0.3255813953488372
vgg16	cosine	7	0.5348837209302326
vgg16	cosine	7	0.4651162790697674
vgg16	cosine	7	0.37209302325581395
img2vec	cosine	1	0.0
img2vec	cosine	1	0.0
img2vec	cosine	1	0.0
img2vec	cosine	1	0.0
img2vec	cosine	1	0.0
img2vec	cosine	1	0.0
img2vec	cosine	1	0.0
img2vec	cosine	1	0.0
img2vec	cosine	1	0.0
img2vec	cosine	1	0.0
img2vec	cosine	1	0.0
img2vec	cosine	1	0.0
img2vec	cosine	1	0.0
img2vec	cosine	1	0.0
img2vec	cosine	1	0.0
img2vec	cosine	1	0.0
img2vec	cosine	1	0.0
img2vec	cosine	1	0.0
img2vec	cosine	1	0.0
img2vec	cosine	1	0.0
img2vec	cosine	1	0.0
img2vec	cosine	1	0.0
img2vec	cosine	1	0.0
img2vec	cosine	1	0.0
img2vec	cosine	1	0.0
img2vec	cosine	1	0.0
img2vec	cosine	1	0.0
img2vec	cosine	1	0.0
img2vec	cosine	1	0.0
img2vec	cosine	1	0.0
img2vec	cosine	1	0.0
img2vec	cosine	1	0.0
img2vec	cosine	1	0.0
img2vec	cosine	1	0.0
img2vec	cosine	1	0.0
img2vec	cosine	1	0.0
img2vec	cosine	1	0.0
img2vec	cosine	1	0.0
img2vec	cosine	1	0.0
img2vec	cosine	1	0.0
img2vec	cosine	2	0.09302325581395347
img2vec	cosine	2	0.11627906976744184
img2vec	cosine	2	0.13953488372093026
img2vec	cosine	2	0.11627906976744184
img2vec	cosine	2	0.18604651162790686
img2vec	cosine	2	0.06976744186046513
img2vec	cosine	2	0.13953488372093026
img2vec	cosine	2	0.13953488372093026
img2vec	cosine	2	0.09302325581395347
img2vec	cosine	2	0.09302325581395347
img2vec	cosine	2	0.13953488372093026
img2vec	cosine	2	0.13953488372093026
img2vec	cosine	2	0.02325581395348837
img2vec	cosine	2	0.13953488372093026
img2vec	cosine	2	0.13953488372093026
img2vec	cosine	2	0.11627906976744184
img2vec	cosine	2	0.16279069767441862
img2vec	cosine	2	0.11627906976744184
img2vec	cosine	2	0.20930232558139533
img2vec	cosine	2	0.13953488372093026
img2vec	cosine	2	0.06976744186046513
img2vec	cosine	2	0.11627906976744184
img2vec	cosine	2	0.18604651162790686
img2vec	cosine	2	0.16279069767441862
img2vec	cosine	2	0.09302325581395347
img2vec	cosine	2	0.11627906976744184
img2vec	cosine	2	0.18604651162790686
img2vec	cosine	2	0.13953488372093026
img2vec	cosine	2	0.11627906976744184
img2vec	cosine	2	0.2325581395348837
img2vec	cosine	2	0.09302325581395347
img2vec	cosine	2	0.13953488372093026
img2vec	cosine	2	0.09302325581395347
img2vec	cosine	2	0.16279069767441862
img2vec	cosine	2	0.09302325581395347
img2vec	cosine	2	0.04651162790697674
img2vec	cosine	2	0.06976744186046513
img2vec	cosine	2	0.09302325581395347
img2vec	cosine	2	0.11627906976744184
img2vec	cosine	2	0.13953488372093026
img2vec	cosine	3	0.2325581395348837
img2vec	cosine	3	0.2558139534883721
img2vec	cosine	3	0.2325581395348837
img2vec	cosine	3	0.3255813953488372
img2vec	cosine	3	0.16279069767441862
img2vec	cosine	3	0.2325581395348837
img2vec	cosine	3	0.18604651162790686
img2vec	cosine	3	0.2325581395348837
img2vec	cosine	3	0.2325581395348837
img2vec	cosine	3	0.18604651162790686
img2vec	cosine	3	0.2790697674418605
img2vec	cosine	3	0.2790697674418605
img2vec	cosine	3	0.2790697674418605
img2vec	cosine	3	0.2558139534883721
img2vec	cosine	3	0.2325581395348837
img2vec	cosine	3	0.11627906976744184
img2vec	cosine	3	0.25581395348837205
img2vec	cosine	3	0.13953488372093026
img2vec	cosine	3	0.2790697674418605
img2vec	cosine	3	0.16279069767441862
img2vec	cosine	3	0.2325581395348837
img2vec	cosine	3	0.16279069767441862
img2vec	cosine	3	0.13953488372093026
img2vec	cosine	3	0.372093023255814
img2vec	cosine	3	0.13953488372093026
img2vec	cosine	3	0.16279069767441862
img2vec	cosine	3	0.18604651162790686
img2vec	cosine	3	0.16279069767441862
img2vec	cosine	3	0.2325581395348837
img2vec	cosine	3	0.18604651162790686
img2vec	cosine	3	0.11627906976744184
img2vec	cosine	3	0.2325581395348837
img2vec	cosine	3	0.2325581395348837
img2vec	cosine	3	0.2790697674418605
img2vec	cosine	3	0.18604651162790686
img2vec	cosine	3	0.13953488372093026
img2vec	cosine	3	0.13953488372093026
img2vec	cosine	3	0.18604651162790686
img2vec	cosine	3	0.11627906976744184
img2vec	cosine	3	0.2790697674418605
img2vec	cosine	4	0.3023255813953488
img2vec	cosine	4	0.3953488372093023
img2vec	cosine	4	0.37209302325581395
img2vec	cosine	4	0.2558139534883721
img2vec	cosine	4	0.2790697674418605
img2vec	cosine	4	0.3953488372093023
img2vec	cosine	4	0.2790697674418605
img2vec	cosine	4	0.37209302325581395
img2vec	cosine	4	0.34883720930232553
img2vec	cosine	4	0.2558139534883721
img2vec	cosine	4	0.3255813953488372
img2vec	cosine	4	0.3720930232558139
img2vec	cosine	4	0.3488372093023256
img2vec	cosine	4	0.3720930232558139
img2vec	cosine	4	0.41860465116279066
img2vec	cosine	4	0.2558139534883721
img2vec	cosine	4	0.37209302325581395
img2vec	cosine	4	0.3255813953488372
img2vec	cosine	4	0.2558139534883721
img2vec	cosine	4	0.3023255813953488
img2vec	cosine	4	0.3953488372093023
img2vec	cosine	4	0.25581395348837205
img2vec	cosine	4	0.5116279069767442
img2vec	cosine	4	0.25581395348837205
img2vec	cosine	4	0.3023255813953488
img2vec	cosine	4	0.2325581395348837
img2vec	cosine	4	0.3023255813953488
img2vec	cosine	4	0.2790697674418605
img2vec	cosine	4	0.2790697674418605
img2vec	cosine	4	0.16279069767441862
img2vec	cosine	4	0.3255813953488372
img2vec	cosine	4	0.3255813953488372
img2vec	cosine	4	0.3255813953488372
img2vec	cosine	4	0.3488372093023256
img2vec	cosine	4	0.2558139534883721
img2vec	cosine	4	0.3488372093023256
img2vec	cosine	4	0.3023255813953488
img2vec	cosine	4	0.3720930232558139
img2vec	cosine	4	0.3255813953488372
img2vec	cosine	4	0.16279069767441862
img2vec	cosine	5	0.3953488372093023
img2vec	cosine	5	0.3720930232558139
img2vec	cosine	5	0.3953488372093024
img2vec	cosine	5	0.44186046511627897
img2vec	cosine	5	0.4418604651162791
img2vec	cosine	5	0.41860465116279066
img2vec	cosine	5	0.372093023255814
img2vec	cosine	5	0.41860465116279066
img2vec	cosine	5	0.5348837209302326
img2vec	cosine	5	0.3255813953488372
img2vec	cosine	5	0.3255813953488372
img2vec	cosine	5	0.3720930232558139
img2vec	cosine	5	0.3255813953488372
img2vec	cosine	5	0.372093023255814
img2vec	cosine	5	0.3488372093023256
img2vec	cosine	5	0.32558139534883723
img2vec	cosine	5	0.3255813953488372
img2vec	cosine	5	0.3255813953488372
img2vec	cosine	5	0.34883720930232553
img2vec	cosine	5	0.5348837209302326
img2vec	cosine	5	0.372093023255814
img2vec	cosine	5	0.4651162790697674
img2vec	cosine	5	0.2325581395348837
img2vec	cosine	5	0.3023255813953488
img2vec	cosine	5	0.41860465116279066
img2vec	cosine	5	0.18604651162790686
img2vec	cosine	5	0.3255813953488372
img2vec	cosine	5	0.44186046511627897
img2vec	cosine	5	0.4186046511627907
img2vec	cosine	5	0.3488372093023256
img2vec	cosine	5	0.41860465116279066
img2vec	cosine	5	0.3255813953488372
img2vec	cosine	5	0.3953488372093023
img2vec	cosine	5	0.3953488372093023
img2vec	cosine	5	0.4651162790697674
img2vec	cosine	5	0.3953488372093023
img2vec	cosine	5	0.2790697674418605
img2vec	cosine	5	0.3488372093023256
img2vec	cosine	5	0.41860465116279066
img2vec	cosine	5	0.3953488372093023
img2vec	cosine	6	0.4651162790697674
img2vec	cosine	6	0.34883720930232553
img2vec	cosine	6	0.3255813953488372
img2vec	cosine	6	0.41860465116279066
img2vec	cosine	6	0.5116279069767442
img2vec	cosine	6	0.3953488372093023
img2vec	cosine	6	0.4186046511627907
img2vec	cosine	6	0.4651162790697674
img2vec	cosine	6	0.3953488372093023
img2vec	cosine	6	0.3023255813953488
img2vec	cosine	6	0.4651162790697674
img2vec	cosine	6	0.44186046511627897
img2vec	cosine	6	0.4651162790697674
img2vec	cosine	6	0.3953488372093023
img2vec	cosine	6	0.4883720930232558
img2vec	cosine	6	0.4651162790697674
img2vec	cosine	6	0.4651162790697674
img2vec	cosine	6	0.5116279069767442
img2vec	cosine	6	0.3023255813953488
img2vec	cosine	6	0.4418604651162791
img2vec	cosine	6	0.3488372093023256
img2vec	cosine	6	0.37209302325581395
img2vec	cosine	6	0.4883720930232558
img2vec	cosine	6	0.4651162790697674
img2vec	cosine	6	0.5116279069767442
img2vec	cosine	6	0.37209302325581395
img2vec	cosine	6	0.4186046511627907
img2vec	cosine	6	0.4651162790697674
img2vec	cosine	6	0.4883720930232558
img2vec	cosine	6	0.5813953488372093
img2vec	cosine	6	0.44186046511627897
img2vec	cosine	6	0.37209302325581395
img2vec	cosine	6	0.3953488372093023
img2vec	cosine	6	0.3255813953488372
img2vec	cosine	6	0.4186046511627907
img2vec	cosine	6	0.5116279069767442
img2vec	cosine	6	0.4651162790697674
img2vec	cosine	6	0.3720930232558139
img2vec	cosine	6	0.4418604651162791
img2vec	cosine	6	0.3720930232558139
img2vec	cosine	7	0.3720930232558139
img2vec	cosine	7	0.372093023255814
img2vec	cosine	7	0.4883720930232558
img2vec	cosine	7	0.41860465116279066
img2vec	cosine	7	0.44186046511627897
img2vec	cosine	7	0.5348837209302326
img2vec	cosine	7	0.41860465116279066
img2vec	cosine	7	0.5116279069767442
img2vec	cosine	7	0.4883720930232558
img2vec	cosine	7	0.5581395348837211
img2vec	cosine	7	0.5116279069767442
img2vec	cosine	7	0.5813953488372094
img2vec	cosine	7	0.5116279069767442
img2vec	cosine	7	0.6046511627906976
img2vec	cosine	7	0.3953488372093023
img2vec	cosine	7	0.4883720930232558
img2vec	cosine	7	0.5581395348837211
img2vec	cosine	7	0.4883720930232558
img2vec	cosine	7	0.34883720930232553
img2vec	cosine	7	0.4883720930232558
img2vec	cosine	7	0.4883720930232558
img2vec	cosine	7	0.44186046511627897
img2vec	cosine	7	0.5813953488372094
img2vec	cosine	7	0.6511627906976745
img2vec	cosine	7	0.5348837209302326
img2vec	cosine	7	0.3953488372093023
img2vec	cosine	7	0.5116279069767442
img2vec	cosine	7	0.44186046511627897
img2vec	cosine	7	0.3953488372093023
img2vec	cosine	7	0.4651162790697674
img2vec	cosine	7	0.4651162790697674
img2vec	cosine	7	0.44186046511627897
img2vec	cosine	7	0.5813953488372093
img2vec	cosine	7	0.44186046511627897
img2vec	cosine	7	0.5813953488372094
img2vec	cosine	7	0.6046511627906979
img2vec	cosine	7	0.5116279069767442
img2vec	cosine	7	0.41860465116279066
img2vec	cosine	7	0.3953488372093023
img2vec	cosine	7	0.44186046511627897
inception	cosine	1	0.0
inception	cosine	1	0.0
inception	cosine	1	0.0
inception	cosine	1	0.0
inception	cosine	1	0.0
inception	cosine	1	0.0
inception	cosine	1	0.0
inception	cosine	1	0.0
inception	cosine	1	0.0
inception	cosine	1	0.0
inception	cosine	1	0.0
inception	cosine	1	0.0
inception	cosine	1	0.0
inception	cosine	1	0.0
inception	cosine	1	0.0
inception	cosine	1	0.0
inception	cosine	1	0.0
inception	cosine	1	0.0
inception	cosine	1	0.0
inception	cosine	1	0.0
inception	cosine	1	0.0
inception	cosine	1	0.0
inception	cosine	1	0.0
inception	cosine	1	0.0
inception	cosine	1	0.0
inception	cosine	1	0.0
inception	cosine	1	0.0
inception	cosine	1	0.0
inception	cosine	1	0.0
inception	cosine	1	0.0
inception	cosine	1	0.0
inception	cosine	1	0.0
inception	cosine	1	0.0
inception	cosine	1	0.0
inception	cosine	1	0.0
inception	cosine	1	0.0
inception	cosine	1	0.0
inception	cosine	1	0.0
inception	cosine	1	0.0
inception	cosine	1	0.0
inception	cosine	2	0.11627906976744184
inception	cosine	2	0.16279069767441862
inception	cosine	2	0.02325581395348837
inception	cosine	2	0.16279069767441862
inception	cosine	2	0.04651162790697674
inception	cosine	2	0.09302325581395347
inception	cosine	2	0.04651162790697674
inception	cosine	2	0.06976744186046513
inception	cosine	2	0.11627906976744184
inception	cosine	2	0.13953488372093026
inception	cosine	2	0.09302325581395347
inception	cosine	2	0.09302325581395347
inception	cosine	2	0.11627906976744184
inception	cosine	2	0.06976744186046513
inception	cosine	2	0.06976744186046513
inception	cosine	2	0.06976744186046513
inception	cosine	2	0.09302325581395347
inception	cosine	2	0.13953488372093026
inception	cosine	2	0.04651162790697674
inception	cosine	2	0.06976744186046513
inception	cosine	2	0.04651162790697674
inception	cosine	2	0.06976744186046513
inception	cosine	2	0.04651162790697674
inception	cosine	2	0.11627906976744184
inception	cosine	2	0.11627906976744184
inception	cosine	2	0.02325581395348837
inception	cosine	2	0.06976744186046513
inception	cosine	2	0.02325581395348837
inception	cosine	2	0.04651162790697674
inception	cosine	2	0.06976744186046513
inception	cosine	2	0.09302325581395347
inception	cosine	2	0.02325581395348837
inception	cosine	2	0.06976744186046513
inception	cosine	2	0.09302325581395347
inception	cosine	2	0.11627906976744184
inception	cosine	2	0.09302325581395347
inception	cosine	2	0.0
inception	cosine	2	0.02325581395348837
inception	cosine	2	0.09302325581395347
inception	cosine	2	0.11627906976744184
inception	cosine	3	0.16279069767441862
inception	cosine	3	0.18604651162790686
inception	cosine	3	0.20930232558139533
inception	cosine	3	0.11627906976744184
inception	cosine	3	0.04651162790697674
inception	cosine	3	0.09302325581395347
inception	cosine	3	0.13953488372093026
inception	cosine	3	0.11627906976744184
inception	cosine	3	0.13953488372093026
inception	cosine	3	0.18604651162790686
inception	cosine	3	0.18604651162790686
inception	cosine	3	0.09302325581395347
inception	cosine	3	0.18604651162790686
inception	cosine	3	0.13953488372093026
inception	cosine	3	0.13953488372093026
inception	cosine	3	0.13953488372093026
inception	cosine	3	0.16279069767441862
inception	cosine	3	0.16279069767441862
inception	cosine	3	0.09302325581395347
inception	cosine	3	0.16279069767441862
inception	cosine	3	0.13953488372093026
inception	cosine	3	0.18604651162790686
inception	cosine	3	0.16279069767441862
inception	cosine	3	0.13953488372093026
inception	cosine	3	0.09302325581395347
inception	cosine	3	0.16279069767441862
inception	cosine	3	0.09302325581395347
inception	cosine	3	0.16279069767441862
inception	cosine	3	0.11627906976744184
inception	cosine	3	0.13953488372093026
inception	cosine	3	0.2790697674418605
inception	cosine	3	0.18604651162790686
inception	cosine	3	0.13953488372093026
inception	cosine	3	0.20930232558139533
inception	cosine	3	0.11627906976744184
inception	cosine	3	0.2325581395348837
inception	cosine	3	0.20930232558139533
inception	cosine	3	0.18604651162790686
inception	cosine	3	0.2325581395348837
inception	cosine	3	0.09302325581395347
inception	cosine	4	0.2325581395348837
inception	cosine	4	0.18604651162790686
inception	cosine	4	0.3023255813953488
inception	cosine	4	0.3255813953488372
inception	cosine	4	0.20930232558139533
inception	cosine	4	0.11627906976744184
inception	cosine	4	0.2790697674418605
inception	cosine	4	0.2325581395348837
inception	cosine	4	0.16279069767441862
inception	cosine	4	0.2558139534883721
inception	cosine	4	0.2790697674418605
inception	cosine	4	0.2558139534883721
inception	cosine	4	0.25581395348837205
inception	cosine	4	0.2325581395348837
inception	cosine	4	0.16279069767441862
inception	cosine	4	0.2325581395348837
inception	cosine	4	0.2558139534883721
inception	cosine	4	0.20930232558139533
inception	cosine	4	0.2790697674418605
inception	cosine	4	0.2790697674418605
inception	cosine	4	0.2325581395348837
inception	cosine	4	0.18604651162790686
inception	cosine	4	0.2325581395348837
inception	cosine	4	0.18604651162790686
inception	cosine	4	0.2325581395348837
inception	cosine	4	0.3023255813953488
inception	cosine	4	0.16279069767441862
inception	cosine	4	0.2558139534883721
inception	cosine	4	0.16279069767441862
inception	cosine	4	0.3023255813953488
inception	cosine	4	0.16279069767441862
inception	cosine	4	0.2558139534883721
inception	cosine	4	0.20930232558139533
inception	cosine	4	0.372093023255814
inception	cosine	4	0.18604651162790686
inception	cosine	4	0.2325581395348837
inception	cosine	4	0.2558139534883721
inception	cosine	4	0.2325581395348837
inception	cosine	4	0.3023255813953488
inception	cosine	4	0.25581395348837205
inception	cosine	5	0.2558139534883721
inception	cosine	5	0.3255813953488372
inception	cosine	5	0.3023255813953488
inception	cosine	5	0.3023255813953488
inception	cosine	5	0.2790697674418605
inception	cosine	5	0.2558139534883721
inception	cosine	5	0.25581395348837205
inception	cosine	5	0.2325581395348837
inception	cosine	5	0.2558139534883721
inception	cosine	5	0.18604651162790686
inception	cosine	5	0.37209302325581395
inception	cosine	5	0.2790697674418605
inception	cosine	5	0.3953488372093023
inception	cosine	5	0.3720930232558139
inception	cosine	5	0.37209302325581395
inception	cosine	5	0.16279069767441862
inception	cosine	5	0.2558139534883721
inception	cosine	5	0.3023255813953488
inception	cosine	5	0.20930232558139533
inception	cosine	5	0.2325581395348837
inception	cosine	5	0.2558139534883721
inception	cosine	5	0.3488372093023256
inception	cosine	5	0.25581395348837205
inception	cosine	5	0.3953488372093023
inception	cosine	5	0.3488372093023256
inception	cosine	5	0.3255813953488372
inception	cosine	5	0.41860465116279066
inception	cosine	5	0.3023255813953488
inception	cosine	5	0.2790697674418605
inception	cosine	5	0.2790697674418605
inception	cosine	5	0.2558139534883721
inception	cosine	5	0.3488372093023256
inception	cosine	5	0.3023255813953488
inception	cosine	5	0.2790697674418605
inception	cosine	5	0.2790697674418605
inception	cosine	5	0.2558139534883721
inception	cosine	5	0.41860465116279066
inception	cosine	5	0.3023255813953488
inception	cosine	5	0.37209302325581395
inception	cosine	5	0.4418604651162791
inception	cosine	6	0.3255813953488372
inception	cosine	6	0.3255813953488372
inception	cosine	6	0.2558139534883721
inception	cosine	6	0.4651162790697674
inception	cosine	6	0.34883720930232553
inception	cosine	6	0.372093023255814
inception	cosine	6	0.3023255813953488
inception	cosine	6	0.2325581395348837
inception	cosine	6	0.3488372093023256
inception	cosine	6	0.3255813953488372
inception	cosine	6	0.3023255813953488
inception	cosine	6	0.2790697674418605
inception	cosine	6	0.34883720930232553
inception	cosine	6	0.2325581395348837
inception	cosine	6	0.3488372093023256
inception	cosine	6	0.34883720930232553
inception	cosine	6	0.3488372093023256
inception	cosine	6	0.372093023255814
inception	cosine	6	0.34883720930232553
inception	cosine	6	0.3255813953488372
inception	cosine	6	0.3488372093023256
inception	cosine	6	0.3488372093023256
inception	cosine	6	0.2325581395348837
inception	cosine	6	0.34883720930232553
inception	cosine	6	0.2325581395348837
inception	cosine	6	0.3255813953488372
inception	cosine	6	0.3255813953488372
inception	cosine	6	0.3023255813953488
inception	cosine	6	0.372093023255814
inception	cosine	6	0.372093023255814
inception	cosine	6	0.2558139534883721
inception	cosine	6	0.3953488372093023
inception	cosine	6	0.2790697674418605
inception	cosine	6	0.3720930232558139
inception	cosine	6	0.2790697674418605
inception	cosine	6	0.3023255813953488
inception	cosine	6	0.2790697674418605
inception	cosine	6	0.3255813953488372
inception	cosine	6	0.32558139534883723
inception	cosine	6	0.3953488372093023
inception	cosine	7	0.3953488372093023
inception	cosine	7	0.3488372093023256
inception	cosine	7	0.3720930232558139
inception	cosine	7	0.41860465116279066
inception	cosine	7	0.4186046511627907
inception	cosine	7	0.3720930232558139
inception	cosine	7	0.3023255813953488
inception	cosine	7	0.44186046511627897
inception	cosine	7	0.3255813953488372
inception	cosine	7	0.3255813953488372
inception	cosine	7	0.3953488372093023
inception	cosine	7	0.3488372093023256
inception	cosine	7	0.3953488372093023
inception	cosine	7	0.3488372093023256
inception	cosine	7	0.3953488372093023
inception	cosine	7	0.3953488372093023
inception	cosine	7	0.34883720930232553
inception	cosine	7	0.3255813953488372
inception	cosine	7	0.4883720930232558
inception	cosine	7	0.3488372093023256
inception	cosine	7	0.3488372093023256
inception	cosine	7	0.3488372093023256
inception	cosine	7	0.4186046511627907
inception	cosine	7	0.34883720930232553
inception	cosine	7	0.41860465116279066
inception	cosine	7	0.3255813953488372
inception	cosine	7	0.32558139534883723
inception	cosine	7	0.2790697674418605
inception	cosine	7	0.4186046511627907
inception	cosine	7	0.3953488372093024
inception	cosine	7	0.37209302325581395
inception	cosine	7	0.3255813953488372
inception	cosine	7	0.5348837209302326
inception	cosine	7	0.3255813953488372
inception	cosine	7	0.3953488372093023
inception	cosine	7	0.3023255813953488
inception	cosine	7	0.3720930232558139
inception	cosine	7	0.3255813953488372
inception	cosine	7	0.3255813953488372
inception	cosine	7	0.4883720930232558
clr	cosine	1	0.0
clr	cosine	1	0.0
clr	cosine	1	0.0
clr	cosine	1	0.0
clr	cosine	1	0.0
clr	cosine	1	0.0
clr	cosine	1	0.0
clr	cosine	1	0.0
clr	cosine	1	0.0
clr	cosine	1	0.0
clr	cosine	1	0.0
clr	cosine	1	0.0
clr	cosine	1	0.0
clr	cosine	1	0.0
clr	cosine	1	0.0
clr	cosine	1	0.0
clr	cosine	1	0.0
clr	cosine	1	0.0
clr	cosine	1	0.0
clr	cosine	1	0.0
clr	cosine	1	0.0
clr	cosine	1	0.0
clr	cosine	1	0.0
clr	cosine	1	0.0
clr	cosine	1	0.0
clr	cosine	1	0.0
clr	cosine	1	0.0
clr	cosine	1	0.0
clr	cosine	1	0.0
clr	cosine	1	0.0
clr	cosine	1	0.0
clr	cosine	1	0.0
clr	cosine	1	0.0
clr	cosine	1	0.0
clr	cosine	1	0.0
clr	cosine	1	0.0
clr	cosine	1	0.0
clr	cosine	1	0.0
clr	cosine	1	0.0
clr	cosine	1	0.0
clr	cosine	2	0.2558139534883721
clr	cosine	2	0.3023255813953488
clr	cosine	2	0.16279069767441862
clr	cosine	2	0.11627906976744184
clr	cosine	2	0.11627906976744184
clr	cosine	2	0.2325581395348837
clr	cosine	2	0.34883720930232553
clr	cosine	2	0.13953488372093026
clr	cosine	2	0.16279069767441862
clr	cosine	2	0.16279069767441862
clr	cosine	2	0.13953488372093026
clr	cosine	2	0.16279069767441862
clr	cosine	2	0.16279069767441862
clr	cosine	2	0.18604651162790686
clr	cosine	2	0.06976744186046513
clr	cosine	2	0.18604651162790686
clr	cosine	2	0.18604651162790686
clr	cosine	2	0.13953488372093026
clr	cosine	2	0.16279069767441862
clr	cosine	2	0.13953488372093026
clr	cosine	2	0.16279069767441862
clr	cosine	2	0.18604651162790686
clr	cosine	2	0.20930232558139533
clr	cosine	2	0.13953488372093026
clr	cosine	2	0.2325581395348837
clr	cosine	2	0.18604651162790686
clr	cosine	2	0.2325581395348837
clr	cosine	2	0.13953488372093026
clr	cosine	2	0.16279069767441862
clr	cosine	2	0.2790697674418605
clr	cosine	2	0.2325581395348837
clr	cosine	2	0.13953488372093026
clr	cosine	2	0.20930232558139533
clr	cosine	2	0.16279069767441862
clr	cosine	2	0.20930232558139533
clr	cosine	2	0.16279069767441862
clr	cosine	2	0.2558139534883721
clr	cosine	2	0.16279069767441862
clr	cosine	2	0.18604651162790686
clr	cosine	2	0.18604651162790686
clr	cosine	3	0.3953488372093023
clr	cosine	3	0.3953488372093024
clr	cosine	3	0.2325581395348837
clr	cosine	3	0.2790697674418605
clr	cosine	3	0.3488372093023256
clr	cosine	3	0.372093023255814
clr	cosine	3	0.372093023255814
clr	cosine	3	0.3488372093023256
clr	cosine	3	0.3255813953488372
clr	cosine	3	0.18604651162790686
clr	cosine	3	0.2558139534883721
clr	cosine	3	0.3488372093023256
clr	cosine	3	0.2325581395348837
clr	cosine	3	0.25581395348837205
clr	cosine	3	0.3255813953488372
clr	cosine	3	0.3023255813953488
clr	cosine	3	0.16279069767441862
clr	cosine	3	0.3023255813953488
clr	cosine	3	0.372093023255814
clr	cosine	3	0.32558139534883723
clr	cosine	3	0.3953488372093023
clr	cosine	3	0.2325581395348837
clr	cosine	3	0.3488372093023256
clr	cosine	3	0.3488372093023256
clr	cosine	3	0.34883720930232553
clr	cosine	3	0.372093023255814
clr	cosine	3	0.34883720930232553
clr	cosine	3	0.2790697674418605
clr	cosine	3	0.3255813953488372
clr	cosine	3	0.13953488372093026
clr	cosine	3	0.2790697674418605
clr	cosine	3	0.4186046511627907
clr	cosine	3	0.2790697674418605
clr	cosine	3	0.2325581395348837
clr	cosine	3	0.20930232558139533
clr	cosine	3	0.41860465116279066
clr	cosine	3	0.34883720930232553
clr	cosine	3	0.2325581395348837
clr	cosine	3	0.3488372093023256
clr	cosine	3	0.25581395348837205
clr	cosine	4	0.3720930232558139
clr	cosine	4	0.3953488372093023
clr	cosine	4	0.41860465116279066
clr	cosine	4	0.4186046511627907
clr	cosine	4	0.5348837209302326
clr	cosine	4	0.4651162790697674
clr	cosine	4	0.41860465116279066
clr	cosine	4	0.44186046511627897
clr	cosine	4	0.2558139534883721
clr	cosine	4	0.3255813953488372
clr	cosine	4	0.4651162790697674
clr	cosine	4	0.5116279069767442
clr	cosine	4	0.37209302325581395
clr	cosine	4	0.3953488372093023
clr	cosine	4	0.4186046511627907
clr	cosine	4	0.5116279069767442
clr	cosine	4	0.37209302325581395
clr	cosine	4	0.41860465116279066
clr	cosine	4	0.37209302325581395
clr	cosine	4	0.41860465116279066
clr	cosine	4	0.34883720930232553
clr	cosine	4	0.34883720930232553
clr	cosine	4	0.37209302325581395
clr	cosine	4	0.32558139534883723
clr	cosine	4	0.3023255813953488
clr	cosine	4	0.3488372093023256
clr	cosine	4	0.3255813953488372
clr	cosine	4	0.4651162790697674
clr	cosine	4	0.2558139534883721
clr	cosine	4	0.3953488372093024
clr	cosine	4	0.3488372093023256
clr	cosine	4	0.4651162790697674
clr	cosine	4	0.4651162790697674
clr	cosine	4	0.3953488372093023
clr	cosine	4	0.3255813953488372
clr	cosine	4	0.5116279069767442
clr	cosine	4	0.3255813953488372
clr	cosine	4	0.44186046511627897
clr	cosine	4	0.4883720930232558
clr	cosine	4	0.3255813953488372
clr	cosine	5	0.3953488372093023
clr	cosine	5	0.3488372093023256
clr	cosine	5	0.5581395348837211
clr	cosine	5	0.5348837209302326
clr	cosine	5	0.5813953488372094
clr	cosine	5	0.4883720930232558
clr	cosine	5	0.5581395348837211
clr	cosine	5	0.5348837209302326
clr	cosine	5	0.4883720930232558
clr	cosine	5	0.3720930232558139
clr	cosine	5	0.5116279069767442
clr	cosine	5	0.41860465116279066
clr	cosine	5	0.4651162790697674
clr	cosine	5	0.4883720930232558
clr	cosine	5	0.5813953488372093
clr	cosine	5	0.5348837209302326
clr	cosine	5	0.4651162790697674
clr	cosine	5	0.3953488372093023
clr	cosine	5	0.44186046511627897
clr	cosine	5	0.3953488372093023
clr	cosine	5	0.5116279069767442
clr	cosine	5	0.5813953488372094
clr	cosine	5	0.6046511627906977
clr	cosine	5	0.5348837209302326
clr	cosine	5	0.4883720930232558
clr	cosine	5	0.5581395348837211
clr	cosine	5	0.5348837209302326
clr	cosine	5	0.3953488372093023
clr	cosine	5	0.5348837209302326
clr	cosine	5	0.627906976744186
clr	cosine	5	0.4651162790697674
clr	cosine	5	0.5581395348837211
clr	cosine	5	0.6279069767441862
clr	cosine	5	0.5348837209302326
clr	cosine	5	0.5348837209302326
clr	cosine	5	0.5116279069767442
clr	cosine	5	0.4883720930232558
clr	cosine	5	0.5348837209302325
clr	cosine	5	0.5116279069767442
clr	cosine	5	0.44186046511627897
clr	cosine	6	0.4418604651162791
clr	cosine	6	0.6046511627906977
clr	cosine	6	0.5581395348837211
clr	cosine	6	0.4651162790697674
clr	cosine	6	0.5348837209302326
clr	cosine	6	0.6279069767441862
clr	cosine	6	0.4883720930232558
clr	cosine	6	0.6046511627906977
clr	cosine	6	0.6279069767441862
clr	cosine	6	0.6511627906976745
clr	cosine	6	0.4651162790697674
clr	cosine	6	0.4651162790697674
clr	cosine	6	0.5581395348837209
clr	cosine	6	0.5116279069767442
clr	cosine	6	0.3953488372093023
clr	cosine	6	0.5348837209302326
clr	cosine	6	0.5581395348837211
clr	cosine	6	0.5116279069767442
clr	cosine	6	0.5116279069767442
clr	cosine	6	0.5348837209302326
clr	cosine	6	0.4883720930232558
clr	cosine	6	0.5348837209302326
clr	cosine	6	0.5348837209302326
clr	cosine	6	0.5813953488372093
clr	cosine	6	0.44186046511627897
clr	cosine	6	0.5116279069767442
clr	cosine	6	0.5813953488372094
clr	cosine	6	0.627906976744186
clr	cosine	6	0.6744186046511629
clr	cosine	6	0.6046511627906976
clr	cosine	6	0.5581395348837211
clr	cosine	6	0.4883720930232558
clr	cosine	6	0.4651162790697674
clr	cosine	6	0.4883720930232558
clr	cosine	6	0.6511627906976745
clr	cosine	6	0.5348837209302326
clr	cosine	6	0.627906976744186
clr	cosine	6	0.4651162790697674
clr	cosine	6	0.5348837209302326
clr	cosine	6	0.6976744186046513
clr	cosine	7	0.5581395348837211
clr	cosine	7	0.4883720930232558
clr	cosine	7	0.5348837209302326
clr	cosine	7	0.4883720930232558
clr	cosine	7	0.6046511627906977
clr	cosine	7	0.5348837209302326
clr	cosine	7	0.7906976744186047
clr	cosine	7	0.6279069767441862
clr	cosine	7	0.5813953488372094
clr	cosine	7	0.6511627906976745
clr	cosine	7	0.5813953488372094
clr	cosine	7	0.6046511627906977
clr	cosine	7	0.5581395348837209
clr	cosine	7	0.6744186046511629
clr	cosine	7	0.627906976744186
clr	cosine	7	0.6511627906976745
clr	cosine	7	0.5813953488372093
clr	cosine	7	0.6046511627906979
clr	cosine	7	0.627906976744186
clr	cosine	7	0.5813953488372093
clr	cosine	7	0.627906976744186
clr	cosine	7	0.6046511627906977
clr	cosine	7	0.5813953488372093
clr	cosine	7	0.6046511627906977
clr	cosine	7	0.5581395348837211
clr	cosine	7	0.5581395348837211
clr	cosine	7	0.6511627906976745
clr	cosine	7	0.5813953488372093
clr	cosine	7	0.6046511627906977
clr	cosine	7	0.5348837209302326
clr	cosine	7	0.6279069767441862
clr	cosine	7	0.8139534883720931
clr	cosine	7	0.6046511627906976
clr	cosine	7	0.5581395348837211
clr	cosine	7	0.6976744186046513
clr	cosine	7	0.627906976744186
clr	cosine	7	0.627906976744186
clr	cosine	7	0.5348837209302326
clr	cosine	7	0.6046511627906977
clr	cosine	7	0.5813953488372093
vgg16pre	cosine	1	0.0
vgg16pre	cosine	1	0.0
vgg16pre	cosine	1	0.0
vgg16pre	cosine	1	0.0
vgg16pre	cosine	1	0.0
vgg16pre	cosine	1	0.0
vgg16pre	cosine	1	0.0
vgg16pre	cosine	1	0.0
vgg16pre	cosine	1	0.0
vgg16pre	cosine	1	0.0
vgg16pre	cosine	1	0.0
vgg16pre	cosine	1	0.0
vgg16pre	cosine	1	0.0
vgg16pre	cosine	1	0.0
vgg16pre	cosine	1	0.0
vgg16pre	cosine	1	0.0
vgg16pre	cosine	1	0.0
vgg16pre	cosine	1	0.0
vgg16pre	cosine	1	0.0
vgg16pre	cosine	1	0.0
vgg16pre	cosine	1	0.0
vgg16pre	cosine	1	0.0
vgg16pre	cosine	1	0.0
vgg16pre	cosine	1	0.0
vgg16pre	cosine	1	0.0
vgg16pre	cosine	1	0.0
vgg16pre	cosine	1	0.0
vgg16pre	cosine	1	0.0
vgg16pre	cosine	1	0.0
vgg16pre	cosine	1	0.0
vgg16pre	cosine	1	0.0
vgg16pre	cosine	1	0.0
vgg16pre	cosine	1	0.0
vgg16pre	cosine	1	0.0
vgg16pre	cosine	1	0.0
vgg16pre	cosine	1	0.0
vgg16pre	cosine	1	0.0
vgg16pre	cosine	1	0.0
vgg16pre	cosine	1	0.0
vgg16pre	cosine	1	0.0
vgg16pre	cosine	2	0.06976744186046513
vgg16pre	cosine	2	0.13953488372093026
vgg16pre	cosine	2	0.13953488372093026
vgg16pre	cosine	2	0.02325581395348837
vgg16pre	cosine	2	0.02325581395348837
vgg16pre	cosine	2	0.06976744186046513
vgg16pre	cosine	2	0.04651162790697674
vgg16pre	cosine	2	0.11627906976744184
vgg16pre	cosine	2	0.09302325581395347
vgg16pre	cosine	2	0.02325581395348837
vgg16pre	cosine	2	0.04651162790697674
vgg16pre	cosine	2	0.13953488372093026
vgg16pre	cosine	2	0.09302325581395347
vgg16pre	cosine	2	0.06976744186046513
vgg16pre	cosine	2	0.04651162790697674
vgg16pre	cosine	2	0.04651162790697674
vgg16pre	cosine	2	0.11627906976744184
vgg16pre	cosine	2	0.06976744186046513
vgg16pre	cosine	2	0.06976744186046513
vgg16pre	cosine	2	0.06976744186046513
vgg16pre	cosine	2	0.11627906976744184
vgg16pre	cosine	2	0.06976744186046513
vgg16pre	cosine	2	0.06976744186046513
vgg16pre	cosine	2	0.18604651162790686
vgg16pre	cosine	2	0.0
vgg16pre	cosine	2	0.11627906976744184
vgg16pre	cosine	2	0.02325581395348837
vgg16pre	cosine	2	0.11627906976744184
vgg16pre	cosine	2	0.09302325581395347
vgg16pre	cosine	2	0.02325581395348837
vgg16pre	cosine	2	0.13953488372093026
vgg16pre	cosine	2	0.09302325581395347
vgg16pre	cosine	2	0.02325581395348837
vgg16pre	cosine	2	0.09302325581395347
vgg16pre	cosine	2	0.02325581395348837
vgg16pre	cosine	2	0.09302325581395347
vgg16pre	cosine	2	0.13953488372093026
vgg16pre	cosine	2	0.13953488372093026
vgg16pre	cosine	2	0.06976744186046513
vgg16pre	cosine	2	0.04651162790697674
vgg16pre	cosine	3	0.16279069767441862
vgg16pre	cosine	3	0.2558139534883721
vgg16pre	cosine	3	0.16279069767441862
vgg16pre	cosine	3	0.13953488372093026
vgg16pre	cosine	3	0.13953488372093026
vgg16pre	cosine	3	0.11627906976744184
vgg16pre	cosine	3	0.20930232558139533
vgg16pre	cosine	3	0.20930232558139533
vgg16pre	cosine	3	0.16279069767441862
vgg16pre	cosine	3	0.11627906976744184
vgg16pre	cosine	3	0.16279069767441862
vgg16pre	cosine	3	0.11627906976744184
vgg16pre	cosine	3	0.2325581395348837
vgg16pre	cosine	3	0.11627906976744184
vgg16pre	cosine	3	0.16279069767441862
vgg16pre	cosine	3	0.09302325581395347
vgg16pre	cosine	3	0.06976744186046513
vgg16pre	cosine	3	0.09302325581395347
vgg16pre	cosine	3	0.20930232558139533
vgg16pre	cosine	3	0.09302325581395347
vgg16pre	cosine	3	0.09302325581395347
vgg16pre	cosine	3	0.16279069767441862
vgg16pre	cosine	3	0.13953488372093026
vgg16pre	cosine	3	0.11627906976744184
vgg16pre	cosine	3	0.18604651162790686
vgg16pre	cosine	3	0.11627906976744184
vgg16pre	cosine	3	0.11627906976744184
vgg16pre	cosine	3	0.13953488372093026
vgg16pre	cosine	3	0.16279069767441862
vgg16pre	cosine	3	0.18604651162790686
vgg16pre	cosine	3	0.13953488372093026
vgg16pre	cosine	3	0.13953488372093026
vgg16pre	cosine	3	0.13953488372093026
vgg16pre	cosine	3	0.11627906976744184
vgg16pre	cosine	3	0.16279069767441862
vgg16pre	cosine	3	0.16279069767441862
vgg16pre	cosine	3	0.06976744186046513
vgg16pre	cosine	3	0.3023255813953488
vgg16pre	cosine	3	0.2325581395348837
vgg16pre	cosine	3	0.18604651162790686
vgg16pre	cosine	4	0.18604651162790686
vgg16pre	cosine	4	0.2558139534883721
vgg16pre	cosine	4	0.09302325581395347
vgg16pre	cosine	4	0.3255813953488372
vgg16pre	cosine	4	0.20930232558139533
vgg16pre	cosine	4	0.3023255813953488
vgg16pre	cosine	4	0.13953488372093026
vgg16pre	cosine	4	0.2790697674418605
vgg16pre	cosine	4	0.3720930232558139
vgg16pre	cosine	4	0.2558139534883721
vgg16pre	cosine	4	0.18604651162790686
vgg16pre	cosine	4	0.2558139534883721
vgg16pre	cosine	4	0.2558139534883721
vgg16pre	cosine	4	0.20930232558139533
vgg16pre	cosine	4	0.2790697674418605
vgg16pre	cosine	4	0.13953488372093026
vgg16pre	cosine	4	0.2558139534883721
vgg16pre	cosine	4	0.18604651162790686
vgg16pre	cosine	4	0.20930232558139533
vgg16pre	cosine	4	0.20930232558139533
vgg16pre	cosine	4	0.25581395348837205
vgg16pre	cosine	4	0.2325581395348837
vgg16pre	cosine	4	0.2325581395348837
vgg16pre	cosine	4	0.2558139534883721
vgg16pre	cosine	4	0.2325581395348837
vgg16pre	cosine	4	0.13953488372093026
vgg16pre	cosine	4	0.13953488372093026
vgg16pre	cosine	4	0.2325581395348837
vgg16pre	cosine	4	0.3255813953488372
vgg16pre	cosine	4	0.3488372093023256
vgg16pre	cosine	4	0.20930232558139533
vgg16pre	cosine	4	0.20930232558139533
vgg16pre	cosine	4	0.2325581395348837
vgg16pre	cosine	4	0.3023255813953488
vgg16pre	cosine	4	0.20930232558139533
vgg16pre	cosine	4	0.20930232558139533
vgg16pre	cosine	4	0.2325581395348837
vgg16pre	cosine	4	0.20930232558139533
vgg16pre	cosine	4	0.3023255813953488
vgg16pre	cosine	4	0.18604651162790686
vgg16pre	cosine	5	0.16279069767441862
vgg16pre	cosine	5	0.37209302325581395
vgg16pre	cosine	5	0.3255813953488372
vgg16pre	cosine	5	0.16279069767441862
vgg16pre	cosine	5	0.2790697674418605
vgg16pre	cosine	5	0.3023255813953488
vgg16pre	cosine	5	0.2325581395348837
vgg16pre	cosine	5	0.3255813953488372
vgg16pre	cosine	5	0.3023255813953488
vgg16pre	cosine	5	0.2790697674418605
vgg16pre	cosine	5	0.2325581395348837
vgg16pre	cosine	5	0.3023255813953488
vgg16pre	cosine	5	0.20930232558139533
vgg16pre	cosine	5	0.2558139534883721
vgg16pre	cosine	5	0.2325581395348837
vgg16pre	cosine	5	0.2325581395348837
vgg16pre	cosine	5	0.34883720930232553
vgg16pre	cosine	5	0.37209302325581395
vgg16pre	cosine	5	0.20930232558139533
vgg16pre	cosine	5	0.3488372093023256
vgg16pre	cosine	5	0.3023255813953488
vgg16pre	cosine	5	0.2790697674418605
vgg16pre	cosine	5	0.34883720930232553
vgg16pre	cosine	5	0.3488372093023256
vgg16pre	cosine	5	0.2325581395348837
vgg16pre	cosine	5	0.44186046511627897
vgg16pre	cosine	5	0.37209302325581395
vgg16pre	cosine	5	0.2790697674418605
vgg16pre	cosine	5	0.3023255813953488
vgg16pre	cosine	5	0.3023255813953488
vgg16pre	cosine	5	0.2790697674418605
vgg16pre	cosine	5	0.3953488372093023
vgg16pre	cosine	5	0.3023255813953488
vgg16pre	cosine	5	0.20930232558139533
vgg16pre	cosine	5	0.2558139534883721
vgg16pre	cosine	5	0.2558139534883721
vgg16pre	cosine	5	0.2790697674418605
vgg16pre	cosine	5	0.18604651162790692
vgg16pre	cosine	5	0.20930232558139533
vgg16pre	cosine	5	0.2325581395348837
vgg16pre	cosine	6	0.3488372093023256
vgg16pre	cosine	6	0.2790697674418605
vgg16pre	cosine	6	0.3255813953488372
vgg16pre	cosine	6	0.3488372093023256
vgg16pre	cosine	6	0.2790697674418605
vgg16pre	cosine	6	0.3023255813953488
vgg16pre	cosine	6	0.2790697674418605
vgg16pre	cosine	6	0.3953488372093023
vgg16pre	cosine	6	0.34883720930232553
vgg16pre	cosine	6	0.4418604651162791
vgg16pre	cosine	6	0.2790697674418605
vgg16pre	cosine	6	0.44186046511627897
vgg16pre	cosine	6	0.3255813953488372
vgg16pre	cosine	6	0.3255813953488372
vgg16pre	cosine	6	0.2790697674418605
vgg16pre	cosine	6	0.2790697674418605
vgg16pre	cosine	6	0.2790697674418605
vgg16pre	cosine	6	0.2790697674418605
vgg16pre	cosine	6	0.32558139534883723
vgg16pre	cosine	6	0.3255813953488372
vgg16pre	cosine	6	0.2325581395348837
vgg16pre	cosine	6	0.25581395348837205
vgg16pre	cosine	6	0.2790697674418605
vgg16pre	cosine	6	0.20930232558139533
vgg16pre	cosine	6	0.2790697674418605
vgg16pre	cosine	6	0.3023255813953488
vgg16pre	cosine	6	0.2325581395348837
vgg16pre	cosine	6	0.32558139534883723
vgg16pre	cosine	6	0.3255813953488372
vgg16pre	cosine	6	0.372093023255814
vgg16pre	cosine	6	0.41860465116279066
vgg16pre	cosine	6	0.3488372093023256
vgg16pre	cosine	6	0.32558139534883723
vgg16pre	cosine	6	0.2558139534883721
vgg16pre	cosine	6	0.2790697674418605
vgg16pre	cosine	6	0.3023255813953488
vgg16pre	cosine	6	0.2325581395348837
vgg16pre	cosine	6	0.16279069767441862
vgg16pre	cosine	6	0.2558139534883721
vgg16pre	cosine	6	0.2790697674418605
vgg16pre	cosine	7	0.34883720930232553
vgg16pre	cosine	7	0.4418604651162791
vgg16pre	cosine	7	0.32558139534883723
vgg16pre	cosine	7	0.48837209302325574
vgg16pre	cosine	7	0.3488372093023256
vgg16pre	cosine	7	0.3023255813953488
vgg16pre	cosine	7	0.4418604651162791
vgg16pre	cosine	7	0.27906976744186046
vgg16pre	cosine	7	0.3953488372093023
vgg16pre	cosine	7	0.3720930232558139
vgg16pre	cosine	7	0.46511627906976744
vgg16pre	cosine	7	0.4418604651162791
vgg16pre	cosine	7	0.3720930232558139
vgg16pre	cosine	7	0.27906976744186046
vgg16pre	cosine	7	0.3255813953488372
vgg16pre	cosine	7	0.16279069767441862
vgg16pre	cosine	7	0.37209302325581395
vgg16pre	cosine	7	0.441860465116279
vgg16pre	cosine	7	0.3023255813953488
vgg16pre	cosine	7	0.3953488372093023
vgg16pre	cosine	7	0.3953488372093023
vgg16pre	cosine	7	0.41860465116279066
vgg16pre	cosine	7	0.3023255813953488
vgg16pre	cosine	7	0.3953488372093023
vgg16pre	cosine	7	0.5116279069767442
vgg16pre	cosine	7	0.2558139534883721
vgg16pre	cosine	7	0.3255813953488372
vgg16pre	cosine	7	0.3488372093023256
vgg16pre	cosine	7	0.3488372093023256
vgg16pre	cosine	7	0.46511627906976744
vgg16pre	cosine	7	0.39534883720930225
vgg16pre	cosine	7	0.27906976744186046
vgg16pre	cosine	7	0.37209302325581395
vgg16pre	cosine	7	0.37209302325581395
vgg16pre	cosine	7	0.32558139534883723
vgg16pre	cosine	7	0.3023255813953488
vgg16pre	cosine	7	0.4651162790697674
vgg16pre	cosine	7	0.37209302325581395
vgg16pre	cosine	7	0.27906976744186046
vgg16pre	cosine	7	0.4186046511627907
