# Supplementary material for: Privacy risks of whole-slide image sharing in digital pathology
Source: Nat Commun. 2023 May 4;14:2577. doi: 10.1038/s41467-023-37991-y (PMC10160114; doi:10.1038/s41467-023-37991-y)
Supplement: Supplementary file 3 — Source Data [file 41467_2023_37991_MOESM3_ESM.zip › Figure-9_crop-shifts.csv]

extractor	metric	shift	result
resnet	cosine	0	0.966887417218543
resnet	cosine	0	0.9735099337748344
resnet	cosine	0	0.9801324503311258
resnet	cosine	0	0.9602649006622516
resnet	cosine	0	0.9735099337748344
resnet	cosine	0	0.9735099337748344
resnet	cosine	0	0.966887417218543
resnet	cosine	0	0.966887417218543
resnet	cosine	0	0.9801324503311256
resnet	cosine	0	0.9602649006622516
resnet	cosine	0	0.9801324503311258
resnet	cosine	0	0.9602649006622516
resnet	cosine	0	0.966887417218543
resnet	cosine	0	0.9735099337748344
resnet	cosine	0	0.966887417218543
resnet	cosine	0	0.9735099337748344
resnet	cosine	0	0.966887417218543
resnet	cosine	0	0.9602649006622516
resnet	cosine	0	0.966887417218543
resnet	cosine	0	0.9735099337748344
resnet	cosine	0	0.9735099337748344
resnet	cosine	0	0.9801324503311258
resnet	cosine	0	0.9602649006622516
resnet	cosine	0	0.9735099337748344
resnet	cosine	0	0.9801324503311256
resnet	cosine	0	0.9668874172185432
resnet	cosine	0	0.966887417218543
resnet	cosine	0	0.9735099337748344
resnet	cosine	0	0.9735099337748344
resnet	cosine	0	0.9536423841059604
resnet	cosine	0	0.966887417218543
resnet	cosine	0	0.9735099337748344
resnet	cosine	0	0.966887417218543
resnet	cosine	0	0.9735099337748344
resnet	cosine	0	0.966887417218543
resnet	cosine	0	0.966887417218543
resnet	cosine	0	0.9735099337748344
resnet	cosine	0	0.966887417218543
resnet	cosine	0	0.9735099337748344
resnet	cosine	0	0.966887417218543
resnet	cosine	5	0.9602649006622516
resnet	cosine	5	0.9602649006622516
resnet	cosine	5	0.966887417218543
resnet	cosine	5	0.9536423841059604
resnet	cosine	5	0.9602649006622516
resnet	cosine	5	0.9602649006622516
resnet	cosine	5	0.9735099337748344
resnet	cosine	5	0.9602649006622516
resnet	cosine	5	0.9536423841059604
resnet	cosine	5	0.9735099337748344
resnet	cosine	5	0.9801324503311258
resnet	cosine	5	0.9602649006622516
resnet	cosine	5	0.9602649006622516
resnet	cosine	5	0.966887417218543
resnet	cosine	5	0.9602649006622516
resnet	cosine	5	0.9602649006622516
resnet	cosine	5	0.9602649006622516
resnet	cosine	5	0.9470198675496688
resnet	cosine	5	0.966887417218543
resnet	cosine	5	0.9536423841059604
resnet	cosine	5	0.966887417218543
resnet	cosine	5	0.9602649006622516
resnet	cosine	5	0.9536423841059604
resnet	cosine	5	0.9470198675496688
resnet	cosine	5	0.9735099337748344
resnet	cosine	5	0.966887417218543
resnet	cosine	5	0.9602649006622516
resnet	cosine	5	0.9536423841059604
resnet	cosine	5	0.9602649006622516
resnet	cosine	5	0.9735099337748344
resnet	cosine	5	0.9602649006622516
resnet	cosine	5	0.9735099337748344
resnet	cosine	5	0.9602649006622516
resnet	cosine	5	0.9602649006622516
resnet	cosine	5	0.9735099337748344
resnet	cosine	5	0.9536423841059604
resnet	cosine	5	0.9801324503311258
resnet	cosine	5	0.9470198675496688
resnet	cosine	5	0.9735099337748344
resnet	cosine	5	0.9536423841059604
resnet	cosine	10	0.966887417218543
resnet	cosine	10	0.9602649006622516
resnet	cosine	10	0.9602649006622516
resnet	cosine	10	0.9602649006622516
resnet	cosine	10	0.9735099337748344
resnet	cosine	10	0.95364238410596
resnet	cosine	10	0.9735099337748344
resnet	cosine	10	0.9536423841059604
resnet	cosine	10	0.9735099337748344
resnet	cosine	10	0.9735099337748344
resnet	cosine	10	0.9470198675496688
resnet	cosine	10	0.966887417218543
resnet	cosine	10	0.966887417218543
resnet	cosine	10	0.9536423841059604
resnet	cosine	10	0.9801324503311258
resnet	cosine	10	0.9801324503311258
resnet	cosine	10	0.966887417218543
resnet	cosine	10	0.9602649006622516
resnet	cosine	10	0.9735099337748344
resnet	cosine	10	0.9602649006622516
resnet	cosine	10	0.966887417218543
resnet	cosine	10	0.9735099337748344
resnet	cosine	10	0.9668874172185432
resnet	cosine	10	0.9602649006622516
resnet	cosine	10	0.966887417218543
resnet	cosine	10	0.9735099337748344
resnet	cosine	10	0.9602649006622516
resnet	cosine	10	0.9602649006622516
resnet	cosine	10	0.9470198675496688
resnet	cosine	10	0.9536423841059604
resnet	cosine	10	0.9735099337748344
resnet	cosine	10	0.9735099337748344
resnet	cosine	10	0.9602649006622516
resnet	cosine	10	0.9602649006622516
resnet	cosine	10	0.9602649006622516
resnet	cosine	10	0.9602649006622516
resnet	cosine	10	0.9536423841059604
resnet	cosine	10	0.9602649006622516
resnet	cosine	10	0.966887417218543
resnet	cosine	10	0.9536423841059604
resnet	cosine	15	0.966887417218543
resnet	cosine	15	0.9470198675496688
resnet	cosine	15	0.9470198675496688
resnet	cosine	15	0.9470198675496688
resnet	cosine	15	0.9536423841059604
resnet	cosine	15	0.9470198675496688
resnet	cosine	15	0.933774834437086
resnet	cosine	15	0.9470198675496688
resnet	cosine	15	0.9403973509933774
resnet	cosine	15	0.9536423841059604
resnet	cosine	15	0.9536423841059604
resnet	cosine	15	0.9470198675496688
resnet	cosine	15	0.9470198675496688
resnet	cosine	15	0.9403973509933774
resnet	cosine	15	0.9536423841059604
resnet	cosine	15	0.933774834437086
resnet	cosine	15	0.9536423841059604
resnet	cosine	15	0.9536423841059604
resnet	cosine	15	0.9602649006622516
resnet	cosine	15	0.9470198675496688
resnet	cosine	15	0.9536423841059604
resnet	cosine	15	0.9536423841059604
resnet	cosine	15	0.933774834437086
resnet	cosine	15	0.9470198675496688
resnet	cosine	15	0.9470198675496688
resnet	cosine	15	0.95364238410596
resnet	cosine	15	0.9602649006622516
resnet	cosine	15	0.9536423841059604
resnet	cosine	15	0.9536423841059604
resnet	cosine	15	0.9602649006622516
resnet	cosine	15	0.933774834437086
resnet	cosine	15	0.9470198675496688
resnet	cosine	15	0.9602649006622516
resnet	cosine	15	0.9470198675496688
resnet	cosine	15	0.9536423841059604
resnet	cosine	15	0.9536423841059604
resnet	cosine	15	0.9470198675496688
resnet	cosine	15	0.9470198675496688
resnet	cosine	15	0.9536423841059604
resnet	cosine	15	0.9470198675496688
resnet	cosine	25	0.9271523178807946
resnet	cosine	25	0.933774834437086
resnet	cosine	25	0.9205298013245032
resnet	cosine	25	0.9205298013245032
resnet	cosine	25	0.933774834437086
resnet	cosine	25	0.9072847682119204
resnet	cosine	25	0.9470198675496688
resnet	cosine	25	0.9271523178807946
resnet	cosine	25	0.9139072847682118
resnet	cosine	25	0.9271523178807946
resnet	cosine	25	0.9403973509933774
resnet	cosine	25	0.9072847682119204
resnet	cosine	25	0.9139072847682116
resnet	cosine	25	0.933774834437086
resnet	cosine	25	0.9072847682119204
resnet	cosine	25	0.9271523178807946
resnet	cosine	25	0.9271523178807946
resnet	cosine	25	0.9205298013245032
resnet	cosine	25	0.9271523178807946
resnet	cosine	25	0.9205298013245032
resnet	cosine	25	0.9470198675496688
resnet	cosine	25	0.9072847682119204
resnet	cosine	25	0.9072847682119204
resnet	cosine	25	0.9403973509933774
resnet	cosine	25	0.9271523178807946
resnet	cosine	25	0.9271523178807946
resnet	cosine	25	0.9271523178807946
resnet	cosine	25	0.9072847682119204
resnet	cosine	25	0.9205298013245032
resnet	cosine	25	0.9139072847682118
resnet	cosine	25	0.9271523178807946
resnet	cosine	25	0.9403973509933774
resnet	cosine	25	0.9271523178807946
resnet	cosine	25	0.9205298013245032
resnet	cosine	25	0.9205298013245032
resnet	cosine	25	0.9470198675496688
resnet	cosine	25	0.9470198675496688
resnet	cosine	25	0.933774834437086
resnet	cosine	25	0.9271523178807946
resnet	cosine	25	0.9403973509933774
resnet	cosine	50	0.8079470198675496
resnet	cosine	50	0.8211920529801323
resnet	cosine	50	0.7880794701986754
resnet	cosine	50	0.8013245033112582
resnet	cosine	50	0.7947019867549667
resnet	cosine	50	0.814569536423841
resnet	cosine	50	0.7947019867549667
resnet	cosine	50	0.8145695364238409
resnet	cosine	50	0.7947019867549667
resnet	cosine	50	0.7615894039735098
resnet	cosine	50	0.7814569536423841
resnet	cosine	50	0.7947019867549667
resnet	cosine	50	0.8013245033112582
resnet	cosine	50	0.7814569536423841
resnet	cosine	50	0.8013245033112582
resnet	cosine	50	0.7880794701986753
resnet	cosine	50	0.814569536423841
resnet	cosine	50	0.7880794701986754
resnet	cosine	50	0.8013245033112582
resnet	cosine	50	0.7748344370860927
resnet	cosine	50	0.7947019867549667
resnet	cosine	50	0.781456953642384
resnet	cosine	50	0.814569536423841
resnet	cosine	50	0.8013245033112582
resnet	cosine	50	0.8013245033112582
resnet	cosine	50	0.8278145695364237
resnet	cosine	50	0.8013245033112582
resnet	cosine	50	0.8145695364238409
resnet	cosine	50	0.8145695364238409
resnet	cosine	50	0.7814569536423841
resnet	cosine	50	0.8278145695364236
resnet	cosine	50	0.7880794701986754
resnet	cosine	50	0.8013245033112582
resnet	cosine	50	0.8079470198675496
resnet	cosine	50	0.8079470198675496
resnet	cosine	50	0.7947019867549667
resnet	cosine	50	0.7947019867549668
resnet	cosine	50	0.7947019867549667
resnet	cosine	50	0.7880794701986754
resnet	cosine	50	0.7947019867549667
resnet	cosine	75	0.6158940397350994
resnet	cosine	75	0.5894039735099337
resnet	cosine	75	0.6158940397350993
resnet	cosine	75	0.6158940397350992
resnet	cosine	75	0.6225165562913907
resnet	cosine	75	0.6357615894039734
resnet	cosine	75	0.5960264900662251
resnet	cosine	75	0.6423841059602649
resnet	cosine	75	0.6225165562913906
resnet	cosine	75	0.6423841059602649
resnet	cosine	75	0.6225165562913906
resnet	cosine	75	0.6225165562913907
resnet	cosine	75	0.6158940397350993
resnet	cosine	75	0.6158940397350993
resnet	cosine	75	0.5960264900662251
resnet	cosine	75	0.6092715231788081
resnet	cosine	75	0.6092715231788078
resnet	cosine	75	0.6158940397350993
resnet	cosine	75	0.5894039735099337
resnet	cosine	75	0.6026490066225165
resnet	cosine	75	0.5960264900662251
resnet	cosine	75	0.5496688741721854
resnet	cosine	75	0.5827814569536423
resnet	cosine	75	0.6092715231788081
resnet	cosine	75	0.5960264900662251
resnet	cosine	75	0.629139072847682
resnet	cosine	75	0.6423841059602649
resnet	cosine	75	0.5496688741721854
resnet	cosine	75	0.5298013245033113
resnet	cosine	75	0.662251655629139
resnet	cosine	75	0.6026490066225165
resnet	cosine	75	0.629139072847682
resnet	cosine	75	0.6026490066225165
resnet	cosine	75	0.6225165562913906
resnet	cosine	75	0.5960264900662251
resnet	cosine	75	0.6423841059602649
resnet	cosine	75	0.6092715231788081
resnet	cosine	75	0.6225165562913906
resnet	cosine	75	0.6092715231788081
resnet	cosine	75	0.5761589403973508
resnet	cosine	100	0.4172185430463576
resnet	cosine	100	0.4172185430463576
resnet	cosine	100	0.4172185430463576
resnet	cosine	100	0.4304635761589404
resnet	cosine	100	0.42384105960264906
resnet	cosine	100	0.4172185430463576
resnet	cosine	100	0.4304635761589404
resnet	cosine	100	0.3907284768211921
resnet	cosine	100	0.3841059602649007
resnet	cosine	100	0.4105960264900662
resnet	cosine	100	0.42384105960264906
resnet	cosine	100	0.3907284768211921
resnet	cosine	100	0.3907284768211921
resnet	cosine	100	0.4370860927152318
resnet	cosine	100	0.4503311258278146
resnet	cosine	100	0.4105960264900662
resnet	cosine	100	0.4172185430463576
resnet	cosine	100	0.3708609271523179
resnet	cosine	100	0.4172185430463576
resnet	cosine	100	0.4304635761589404
resnet	cosine	100	0.4172185430463576
resnet	cosine	100	0.4172185430463576
resnet	cosine	100	0.4105960264900663
resnet	cosine	100	0.4437086092715232
resnet	cosine	100	0.4172185430463576
resnet	cosine	100	0.3973509933774835
resnet	cosine	100	0.3973509933774835
resnet	cosine	100	0.3907284768211921
resnet	cosine	100	0.4105960264900662
resnet	cosine	100	0.4437086092715232
resnet	cosine	100	0.4039735099337749
resnet	cosine	100	0.42384105960264906
resnet	cosine	100	0.4503311258278146
resnet	cosine	100	0.4172185430463576
resnet	cosine	100	0.4370860927152318
resnet	cosine	100	0.4039735099337749
resnet	cosine	100	0.4304635761589404
resnet	cosine	100	0.3642384105960265
resnet	cosine	100	0.3907284768211921
resnet	cosine	100	0.3841059602649008
vgg16	cosine	0	0.9470198675496688
vgg16	cosine	0	0.966887417218543
vgg16	cosine	0	0.9602649006622516
vgg16	cosine	0	0.9735099337748344
vgg16	cosine	0	0.9602649006622516
vgg16	cosine	0	0.95364238410596
vgg16	cosine	0	0.9602649006622516
vgg16	cosine	0	0.966887417218543
vgg16	cosine	0	0.9536423841059604
vgg16	cosine	0	0.966887417218543
vgg16	cosine	0	0.9536423841059604
vgg16	cosine	0	0.9602649006622516
vgg16	cosine	0	0.9602649006622516
vgg16	cosine	0	0.966887417218543
vgg16	cosine	0	0.966887417218543
vgg16	cosine	0	0.9801324503311256
vgg16	cosine	0	0.9602649006622516
vgg16	cosine	0	0.9602649006622516
vgg16	cosine	0	0.9602649006622516
vgg16	cosine	0	0.9735099337748344
vgg16	cosine	0	0.966887417218543
vgg16	cosine	0	0.9801324503311256
vgg16	cosine	0	0.9735099337748344
vgg16	cosine	0	0.9536423841059604
vgg16	cosine	0	0.966887417218543
vgg16	cosine	0	0.9735099337748344
vgg16	cosine	0	0.9602649006622516
vgg16	cosine	0	0.9602649006622516
vgg16	cosine	0	0.966887417218543
vgg16	cosine	0	0.95364238410596
vgg16	cosine	0	0.9602649006622516
vgg16	cosine	0	0.9735099337748344
vgg16	cosine	0	0.9735099337748344
vgg16	cosine	0	0.9602649006622516
vgg16	cosine	0	0.9602649006622516
vgg16	cosine	0	0.9602649006622516
vgg16	cosine	0	0.966887417218543
vgg16	cosine	0	0.9602649006622516
vgg16	cosine	0	0.95364238410596
vgg16	cosine	0	0.966887417218543
vgg16	cosine	5	0.9536423841059604
vgg16	cosine	5	0.9536423841059604
vgg16	cosine	5	0.9536423841059604
vgg16	cosine	5	0.9602649006622516
vgg16	cosine	5	0.9536423841059604
vgg16	cosine	5	0.9602649006622516
vgg16	cosine	5	0.9602649006622516
vgg16	cosine	5	0.9602649006622516
vgg16	cosine	5	0.9602649006622516
vgg16	cosine	5	0.9668874172185428
vgg16	cosine	5	0.9536423841059604
vgg16	cosine	5	0.9602649006622516
vgg16	cosine	5	0.9602649006622516
vgg16	cosine	5	0.9602649006622516
vgg16	cosine	5	0.9602649006622516
vgg16	cosine	5	0.9536423841059604
vgg16	cosine	5	0.9470198675496688
vgg16	cosine	5	0.9536423841059604
vgg16	cosine	5	0.9668874172185428
vgg16	cosine	5	0.9602649006622516
vgg16	cosine	5	0.9536423841059604
vgg16	cosine	5	0.9602649006622516
vgg16	cosine	5	0.933774834437086
vgg16	cosine	5	0.9536423841059604
vgg16	cosine	5	0.9602649006622516
vgg16	cosine	5	0.9602649006622516
vgg16	cosine	5	0.9536423841059604
vgg16	cosine	5	0.9470198675496688
vgg16	cosine	5	0.9403973509933774
vgg16	cosine	5	0.9602649006622516
vgg16	cosine	5	0.95364238410596
vgg16	cosine	5	0.9470198675496688
vgg16	cosine	5	0.9536423841059604
vgg16	cosine	5	0.95364238410596
vgg16	cosine	5	0.9470198675496688
vgg16	cosine	5	0.9602649006622516
vgg16	cosine	5	0.9602649006622516
vgg16	cosine	5	0.9602649006622516
vgg16	cosine	5	0.966887417218543
vgg16	cosine	5	0.9536423841059604
vgg16	cosine	10	0.9735099337748344
vgg16	cosine	10	0.9602649006622516
vgg16	cosine	10	0.966887417218543
vgg16	cosine	10	0.9602649006622516
vgg16	cosine	10	0.966887417218543
vgg16	cosine	10	0.9801324503311256
vgg16	cosine	10	0.9602649006622516
vgg16	cosine	10	0.95364238410596
vgg16	cosine	10	0.9735099337748344
vgg16	cosine	10	0.966887417218543
vgg16	cosine	10	0.95364238410596
vgg16	cosine	10	0.9602649006622516
vgg16	cosine	10	0.9602649006622516
vgg16	cosine	10	0.9536423841059604
vgg16	cosine	10	0.9536423841059604
vgg16	cosine	10	0.966887417218543
vgg16	cosine	10	0.9602649006622516
vgg16	cosine	10	0.95364238410596
vgg16	cosine	10	0.9602649006622516
vgg16	cosine	10	0.9735099337748344
vgg16	cosine	10	0.9536423841059604
vgg16	cosine	10	0.95364238410596
vgg16	cosine	10	0.966887417218543
vgg16	cosine	10	0.9536423841059604
vgg16	cosine	10	0.9602649006622516
vgg16	cosine	10	0.9602649006622516
vgg16	cosine	10	0.9602649006622516
vgg16	cosine	10	0.95364238410596
vgg16	cosine	10	0.9536423841059604
vgg16	cosine	10	0.95364238410596
vgg16	cosine	10	0.9602649006622516
vgg16	cosine	10	0.9735099337748344
vgg16	cosine	10	0.9602649006622516
vgg16	cosine	10	0.9668874172185428
vgg16	cosine	10	0.9668874172185428
vgg16	cosine	10	0.9536423841059604
vgg16	cosine	10	0.9602649006622516
vgg16	cosine	10	0.966887417218543
vgg16	cosine	10	0.9536423841059604
vgg16	cosine	10	0.9602649006622516
vgg16	cosine	15	0.9403973509933774
vgg16	cosine	15	0.933774834437086
vgg16	cosine	15	0.9403973509933774
vgg16	cosine	15	0.933774834437086
vgg16	cosine	15	0.9205298013245032
vgg16	cosine	15	0.9271523178807946
vgg16	cosine	15	0.9205298013245032
vgg16	cosine	15	0.9205298013245032
vgg16	cosine	15	0.9139072847682116
vgg16	cosine	15	0.9205298013245032
vgg16	cosine	15	0.933774834437086
vgg16	cosine	15	0.900662251655629
vgg16	cosine	15	0.933774834437086
vgg16	cosine	15	0.9470198675496688
vgg16	cosine	15	0.9271523178807946
vgg16	cosine	15	0.900662251655629
vgg16	cosine	15	0.9205298013245032
vgg16	cosine	15	0.933774834437086
vgg16	cosine	15	0.9072847682119204
vgg16	cosine	15	0.9205298013245032
vgg16	cosine	15	0.9271523178807946
vgg16	cosine	15	0.9072847682119204
vgg16	cosine	15	0.9271523178807946
vgg16	cosine	15	0.9271523178807946
vgg16	cosine	15	0.933774834437086
vgg16	cosine	15	0.9271523178807946
vgg16	cosine	15	0.9403973509933774
vgg16	cosine	15	0.9271523178807946
vgg16	cosine	15	0.9205298013245032
vgg16	cosine	15	0.9271523178807946
vgg16	cosine	15	0.9271523178807946
vgg16	cosine	15	0.9205298013245032
vgg16	cosine	15	0.933774834437086
vgg16	cosine	15	0.9205298013245032
vgg16	cosine	15	0.9271523178807946
vgg16	cosine	15	0.933774834437086
vgg16	cosine	15	0.933774834437086
vgg16	cosine	15	0.933774834437086
vgg16	cosine	15	0.9205298013245032
vgg16	cosine	15	0.9271523178807946
vgg16	cosine	25	0.9072847682119204
vgg16	cosine	25	0.9006622516556291
vgg16	cosine	25	0.933774834437086
vgg16	cosine	25	0.8940397350993377
vgg16	cosine	25	0.9139072847682118
vgg16	cosine	25	0.9205298013245032
vgg16	cosine	25	0.9139072847682118
vgg16	cosine	25	0.9205298013245032
vgg16	cosine	25	0.8874172185430462
vgg16	cosine	25	0.9139072847682116
vgg16	cosine	25	0.867549668874172
vgg16	cosine	25	0.9205298013245032
vgg16	cosine	25	0.9072847682119204
vgg16	cosine	25	0.8874172185430462
vgg16	cosine	25	0.9139072847682116
vgg16	cosine	25	0.9006622516556291
vgg16	cosine	25	0.9072847682119204
vgg16	cosine	25	0.8940397350993377
vgg16	cosine	25	0.8874172185430462
vgg16	cosine	25	0.9072847682119204
vgg16	cosine	25	0.9205298013245032
vgg16	cosine	25	0.9006622516556291
vgg16	cosine	25	0.9271523178807946
vgg16	cosine	25	0.8741721854304634
vgg16	cosine	25	0.8874172185430462
vgg16	cosine	25	0.9006622516556291
vgg16	cosine	25	0.9271523178807946
vgg16	cosine	25	0.9139072847682116
vgg16	cosine	25	0.9006622516556291
vgg16	cosine	25	0.933774834437086
vgg16	cosine	25	0.9271523178807946
vgg16	cosine	25	0.9205298013245032
vgg16	cosine	25	0.9139072847682116
vgg16	cosine	25	0.9271523178807946
vgg16	cosine	25	0.9072847682119204
vgg16	cosine	25	0.9205298013245032
vgg16	cosine	25	0.8874172185430462
vgg16	cosine	25	0.933774834437086
vgg16	cosine	25	0.9139072847682116
vgg16	cosine	25	0.9072847682119204
vgg16	cosine	50	0.5165562913907285
vgg16	cosine	50	0.543046357615894
vgg16	cosine	50	0.490066225165563
vgg16	cosine	50	0.5033112582781456
vgg16	cosine	50	0.4768211920529801
vgg16	cosine	50	0.4966887417218543
vgg16	cosine	50	0.4370860927152318
vgg16	cosine	50	0.4966887417218543
vgg16	cosine	50	0.4701986754966888
vgg16	cosine	50	0.5033112582781457
vgg16	cosine	50	0.509933774834437
vgg16	cosine	50	0.4834437086092715
vgg16	cosine	50	0.4834437086092716
vgg16	cosine	50	0.4635761589403974
vgg16	cosine	50	0.5231788079470199
vgg16	cosine	50	0.5165562913907285
vgg16	cosine	50	0.4768211920529801
vgg16	cosine	50	0.4900662251655629
vgg16	cosine	50	0.4966887417218543
vgg16	cosine	50	0.4437086092715232
vgg16	cosine	50	0.456953642384106
vgg16	cosine	50	0.5165562913907285
vgg16	cosine	50	0.4768211920529801
vgg16	cosine	50	0.5231788079470199
vgg16	cosine	50	0.4900662251655629
vgg16	cosine	50	0.4834437086092715
vgg16	cosine	50	0.4900662251655629
vgg16	cosine	50	0.4701986754966888
vgg16	cosine	50	0.4635761589403974
vgg16	cosine	50	0.4966887417218543
vgg16	cosine	50	0.4635761589403974
vgg16	cosine	50	0.4437086092715232
vgg16	cosine	50	0.4966887417218543
vgg16	cosine	50	0.4437086092715232
vgg16	cosine	50	0.4635761589403974
vgg16	cosine	50	0.4900662251655629
vgg16	cosine	50	0.4900662251655629
vgg16	cosine	50	0.5033112582781456
vgg16	cosine	50	0.5364238410596026
vgg16	cosine	50	0.4635761589403974
vgg16	cosine	75	0.2119205298013245
vgg16	cosine	75	0.24503311258278146
vgg16	cosine	75	0.271523178807947
vgg16	cosine	75	0.2516556291390729
vgg16	cosine	75	0.2185430463576159
vgg16	cosine	75	0.2185430463576159
vgg16	cosine	75	0.22516556291390727
vgg16	cosine	75	0.21192052980132453
vgg16	cosine	75	0.2251655629139073
vgg16	cosine	75	0.2582781456953642
vgg16	cosine	75	0.2251655629139073
vgg16	cosine	75	0.2185430463576159
vgg16	cosine	75	0.2516556291390729
vgg16	cosine	75	0.2516556291390728
vgg16	cosine	75	0.2119205298013245
vgg16	cosine	75	0.2317880794701987
vgg16	cosine	75	0.2251655629139073
vgg16	cosine	75	0.19205298013245034
vgg16	cosine	75	0.2384105960264901
vgg16	cosine	75	0.2582781456953642
vgg16	cosine	75	0.24503311258278146
vgg16	cosine	75	0.2384105960264901
vgg16	cosine	75	0.2516556291390729
vgg16	cosine	75	0.19867549668874174
vgg16	cosine	75	0.2317880794701987
vgg16	cosine	75	0.24503311258278146
vgg16	cosine	75	0.24503311258278146
vgg16	cosine	75	0.2185430463576159
vgg16	cosine	75	0.2251655629139073
vgg16	cosine	75	0.19205298013245034
vgg16	cosine	75	0.2516556291390729
vgg16	cosine	75	0.2781456953642384
vgg16	cosine	75	0.2317880794701987
vgg16	cosine	75	0.2384105960264901
vgg16	cosine	75	0.2317880794701987
vgg16	cosine	75	0.2251655629139073
vgg16	cosine	75	0.271523178807947
vgg16	cosine	75	0.2317880794701987
vgg16	cosine	75	0.2185430463576159
vgg16	cosine	75	0.2516556291390729
vgg16	cosine	100	0.13245033112582782
vgg16	cosine	100	0.08609271523178808
vgg16	cosine	100	0.09271523178807947
vgg16	cosine	100	0.10596026490066224
vgg16	cosine	100	0.0728476821192053
vgg16	cosine	100	0.10596026490066228
vgg16	cosine	100	0.10596026490066228
vgg16	cosine	100	0.12582781456953646
vgg16	cosine	100	0.10596026490066224
vgg16	cosine	100	0.10596026490066228
vgg16	cosine	100	0.09933774834437087
vgg16	cosine	100	0.10596026490066224
vgg16	cosine	100	0.09933774834437087
vgg16	cosine	100	0.06622516556291391
vgg16	cosine	100	0.10596026490066228
vgg16	cosine	100	0.11258278145695363
vgg16	cosine	100	0.11258278145695363
vgg16	cosine	100	0.09933774834437084
vgg16	cosine	100	0.11920529801324505
vgg16	cosine	100	0.07947019867549669
vgg16	cosine	100	0.09933774834437084
vgg16	cosine	100	0.11258278145695363
vgg16	cosine	100	0.09271523178807947
vgg16	cosine	100	0.09271523178807947
vgg16	cosine	100	0.07947019867549669
vgg16	cosine	100	0.11258278145695363
vgg16	cosine	100	0.10596026490066224
vgg16	cosine	100	0.10596026490066224
vgg16	cosine	100	0.10596026490066228
vgg16	cosine	100	0.10596026490066224
vgg16	cosine	100	0.09933774834437087
vgg16	cosine	100	0.10596026490066228
vgg16	cosine	100	0.07947019867549669
vgg16	cosine	100	0.07947019867549669
vgg16	cosine	100	0.13245033112582782
vgg16	cosine	100	0.11258278145695366
vgg16	cosine	100	0.10596026490066228
vgg16	cosine	100	0.09271523178807947
vgg16	cosine	100	0.07284768211920531
vgg16	cosine	100	0.10596026490066224
clr	cosine	0	0.9801324503311256
clr	cosine	0	0.9801324503311256
clr	cosine	0	0.966887417218543
clr	cosine	0	0.9735099337748344
clr	cosine	0	0.9602649006622516
clr	cosine	0	0.9735099337748344
clr	cosine	0	0.966887417218543
clr	cosine	0	0.9735099337748344
clr	cosine	0	0.9735099337748344
clr	cosine	0	0.9801324503311256
clr	cosine	0	0.9801324503311256
clr	cosine	0	0.9735099337748344
clr	cosine	0	0.9867549668874172
clr	cosine	0	0.9801324503311256
clr	cosine	0	0.9735099337748344
clr	cosine	0	0.9801324503311256
clr	cosine	0	0.9735099337748344
clr	cosine	0	0.9867549668874172
clr	cosine	0	0.9735099337748344
clr	cosine	0	0.9735099337748344
clr	cosine	0	0.9801324503311256
clr	cosine	0	0.9867549668874172
clr	cosine	0	0.9801324503311256
clr	cosine	0	0.9801324503311256
clr	cosine	0	0.9801324503311256
clr	cosine	0	0.9735099337748344
clr	cosine	0	0.9735099337748344
clr	cosine	0	0.9801324503311256
clr	cosine	0	0.9801324503311256
clr	cosine	0	0.9735099337748344
clr	cosine	0	0.9867549668874172
clr	cosine	0	0.9735099337748344
clr	cosine	0	0.9735099337748344
clr	cosine	0	0.9735099337748344
clr	cosine	0	0.9735099337748344
clr	cosine	0	0.9735099337748344
clr	cosine	0	0.9867549668874172
clr	cosine	0	0.9735099337748344
clr	cosine	0	0.9867549668874172
clr	cosine	0	0.966887417218543
clr	cosine	5	0.9867549668874172
clr	cosine	5	0.9801324503311256
clr	cosine	5	0.9801324503311256
clr	cosine	5	0.9735099337748344
clr	cosine	5	0.9867549668874172
clr	cosine	5	0.9735099337748344
clr	cosine	5	0.9735099337748344
clr	cosine	5	0.9735099337748344
clr	cosine	5	0.9735099337748344
clr	cosine	5	0.9933774834437086
clr	cosine	5	0.9801324503311256
clr	cosine	5	0.9735099337748344
clr	cosine	5	0.9735099337748344
clr	cosine	5	0.9933774834437086
clr	cosine	5	0.966887417218543
clr	cosine	5	0.9735099337748344
clr	cosine	5	0.9801324503311256
clr	cosine	5	0.9867549668874172
clr	cosine	5	0.9735099337748344
clr	cosine	5	0.9801324503311256
clr	cosine	5	0.9867549668874172
clr	cosine	5	0.9801324503311256
clr	cosine	5	0.9933774834437086
clr	cosine	5	0.9801324503311256
clr	cosine	5	0.9801324503311256
clr	cosine	5	0.9801324503311256
clr	cosine	5	0.9867549668874172
clr	cosine	5	0.9867549668874172
clr	cosine	5	0.9867549668874172
clr	cosine	5	0.9735099337748344
clr	cosine	5	0.9735099337748344
clr	cosine	5	0.9801324503311256
clr	cosine	5	0.9867549668874172
clr	cosine	5	0.9801324503311256
clr	cosine	5	0.9735099337748344
clr	cosine	5	0.966887417218543
clr	cosine	5	0.9867549668874172
clr	cosine	5	0.9801324503311256
clr	cosine	5	0.9867549668874172
clr	cosine	5	0.9867549668874172
clr	cosine	10	0.9735099337748344
clr	cosine	10	0.9867549668874172
clr	cosine	10	0.9867549668874172
clr	cosine	10	0.9735099337748344
clr	cosine	10	0.9933774834437086
clr	cosine	10	0.9801324503311256
clr	cosine	10	0.9933774834437086
clr	cosine	10	0.9735099337748344
clr	cosine	10	0.9735099337748344
clr	cosine	10	0.9801324503311256
clr	cosine	10	0.9867549668874172
clr	cosine	10	0.9735099337748344
clr	cosine	10	0.9867549668874172
clr	cosine	10	0.9867549668874172
clr	cosine	10	0.9801324503311256
clr	cosine	10	0.9801324503311256
clr	cosine	10	0.966887417218543
clr	cosine	10	0.9801324503311256
clr	cosine	10	0.9801324503311256
clr	cosine	10	0.9933774834437086
clr	cosine	10	0.9801324503311256
clr	cosine	10	0.9801324503311256
clr	cosine	10	0.9735099337748344
clr	cosine	10	0.9735099337748344
clr	cosine	10	0.9867549668874172
clr	cosine	10	0.9933774834437086
clr	cosine	10	0.9801324503311256
clr	cosine	10	0.9867549668874172
clr	cosine	10	0.9735099337748344
clr	cosine	10	0.9867549668874172
clr	cosine	10	0.9801324503311256
clr	cosine	10	0.9867549668874172
clr	cosine	10	0.9801324503311256
clr	cosine	10	0.966887417218543
clr	cosine	10	0.9801324503311256
clr	cosine	10	0.9867549668874172
clr	cosine	10	0.9867549668874172
clr	cosine	10	0.9801324503311256
clr	cosine	10	0.9735099337748344
clr	cosine	10	0.9933774834437086
clr	cosine	15	0.9735099337748344
clr	cosine	15	0.966887417218543
clr	cosine	15	0.9801324503311256
clr	cosine	15	0.9735099337748344
clr	cosine	15	0.9602649006622516
clr	cosine	15	0.9801324503311256
clr	cosine	15	0.966887417218543
clr	cosine	15	0.9602649006622516
clr	cosine	15	0.966887417218543
clr	cosine	15	0.9735099337748344
clr	cosine	15	0.9801324503311256
clr	cosine	15	0.9867549668874172
clr	cosine	15	0.966887417218543
clr	cosine	15	0.966887417218543
clr	cosine	15	0.9867549668874172
clr	cosine	15	0.9735099337748344
clr	cosine	15	0.9801324503311256
clr	cosine	15	0.966887417218543
clr	cosine	15	0.966887417218543
clr	cosine	15	0.9801324503311256
clr	cosine	15	0.9801324503311256
clr	cosine	15	0.966887417218543
clr	cosine	15	0.9735099337748344
clr	cosine	15	0.9801324503311256
clr	cosine	15	0.966887417218543
clr	cosine	15	0.9735099337748344
clr	cosine	15	0.966887417218543
clr	cosine	15	0.966887417218543
clr	cosine	15	0.966887417218543
clr	cosine	15	0.9735099337748344
clr	cosine	15	0.966887417218543
clr	cosine	15	0.9735099337748344
clr	cosine	15	0.966887417218543
clr	cosine	15	0.9867549668874172
clr	cosine	15	0.9801324503311256
clr	cosine	15	0.9735099337748344
clr	cosine	15	0.9933774834437086
clr	cosine	15	0.9735099337748344
clr	cosine	15	0.966887417218543
clr	cosine	15	0.9801324503311256
clr	cosine	25	0.9602649006622516
clr	cosine	25	0.9668874172185428
clr	cosine	25	0.9602649006622516
clr	cosine	25	0.95364238410596
clr	cosine	25	0.95364238410596
clr	cosine	25	0.9602649006622516
clr	cosine	25	0.9668874172185428
clr	cosine	25	0.9735099337748344
clr	cosine	25	0.9735099337748344
clr	cosine	25	0.95364238410596
clr	cosine	25	0.95364238410596
clr	cosine	25	0.9735099337748344
clr	cosine	25	0.9602649006622516
clr	cosine	25	0.9735099337748344
clr	cosine	25	0.95364238410596
clr	cosine	25	0.95364238410596
clr	cosine	25	0.9735099337748344
clr	cosine	25	0.95364238410596
clr	cosine	25	0.9602649006622516
clr	cosine	25	0.9735099337748344
clr	cosine	25	0.95364238410596
clr	cosine	25	0.9735099337748344
clr	cosine	25	0.9602649006622516
clr	cosine	25	0.9602649006622516
clr	cosine	25	0.9668874172185428
clr	cosine	25	0.9735099337748344
clr	cosine	25	0.9470198675496688
clr	cosine	25	0.9602649006622516
clr	cosine	25	0.95364238410596
clr	cosine	25	0.95364238410596
clr	cosine	25	0.9602649006622516
clr	cosine	25	0.9602649006622516
clr	cosine	25	0.9602649006622516
clr	cosine	25	0.9602649006622516
clr	cosine	25	0.9602649006622516
clr	cosine	25	0.95364238410596
clr	cosine	25	0.966887417218543
clr	cosine	25	0.9735099337748344
clr	cosine	25	0.9602649006622516
clr	cosine	25	0.9735099337748344
clr	cosine	50	0.9602649006622516
clr	cosine	50	0.95364238410596
clr	cosine	50	0.9271523178807946
clr	cosine	50	0.95364238410596
clr	cosine	50	0.9403973509933774
clr	cosine	50	0.9403973509933772
clr	cosine	50	0.9403973509933772
clr	cosine	50	0.9470198675496688
clr	cosine	50	0.9602649006622516
clr	cosine	50	0.933774834437086
clr	cosine	50	0.9403973509933774
clr	cosine	50	0.9205298013245032
clr	cosine	50	0.95364238410596
clr	cosine	50	0.9470198675496688
clr	cosine	50	0.9470198675496688
clr	cosine	50	0.9403973509933774
clr	cosine	50	0.95364238410596
clr	cosine	50	0.9470198675496688
clr	cosine	50	0.9403973509933774
clr	cosine	50	0.9271523178807946
clr	cosine	50	0.95364238410596
clr	cosine	50	0.933774834437086
clr	cosine	50	0.9403973509933774
clr	cosine	50	0.9205298013245032
clr	cosine	50	0.9403973509933774
clr	cosine	50	0.9403973509933774
clr	cosine	50	0.9470198675496688
clr	cosine	50	0.9470198675496688
clr	cosine	50	0.9602649006622516
clr	cosine	50	0.9139072847682116
clr	cosine	50	0.9271523178807946
clr	cosine	50	0.9470198675496688
clr	cosine	50	0.9668874172185428
clr	cosine	50	0.933774834437086
clr	cosine	50	0.9403973509933774
clr	cosine	50	0.9602649006622516
clr	cosine	50	0.9403973509933772
clr	cosine	50	0.9271523178807946
clr	cosine	50	0.9271523178807946
clr	cosine	50	0.9403973509933774
clr	cosine	75	0.814569536423841
clr	cosine	75	0.8807947019867548
clr	cosine	75	0.8543046357615892
clr	cosine	75	0.8741721854304634
clr	cosine	75	0.8344370860927149
clr	cosine	75	0.8609271523178808
clr	cosine	75	0.8013245033112582
clr	cosine	75	0.8609271523178806
clr	cosine	75	0.8211920529801323
clr	cosine	75	0.8476821192052979
clr	cosine	75	0.8344370860927149
clr	cosine	75	0.8344370860927149
clr	cosine	75	0.8344370860927152
clr	cosine	75	0.8013245033112582
clr	cosine	75	0.8013245033112582
clr	cosine	75	0.8278145695364237
clr	cosine	75	0.8675496688741721
clr	cosine	75	0.8344370860927149
clr	cosine	75	0.8344370860927149
clr	cosine	75	0.8410596026490065
clr	cosine	75	0.814569536423841
clr	cosine	75	0.8278145695364236
clr	cosine	75	0.8410596026490065
clr	cosine	75	0.814569536423841
clr	cosine	75	0.8476821192052979
clr	cosine	75	0.8476821192052979
clr	cosine	75	0.8476821192052979
clr	cosine	75	0.814569536423841
clr	cosine	75	0.8543046357615893
clr	cosine	75	0.8543046357615893
clr	cosine	75	0.8609271523178808
clr	cosine	75	0.8675496688741721
clr	cosine	75	0.8344370860927149
clr	cosine	75	0.8344370860927149
clr	cosine	75	0.8476821192052979
clr	cosine	75	0.8278145695364236
clr	cosine	75	0.8543046357615893
clr	cosine	75	0.8476821192052979
clr	cosine	75	0.8410596026490065
clr	cosine	75	0.8609271523178806
clr	cosine	100	0.6622516556291389
clr	cosine	100	0.6953642384105959
clr	cosine	100	0.6953642384105961
clr	cosine	100	0.6556291390728477
clr	cosine	100	0.6490066225165563
clr	cosine	100	0.6953642384105959
clr	cosine	100	0.662251655629139
clr	cosine	100	0.6821192052980132
clr	cosine	100	0.6821192052980132
clr	cosine	100	0.662251655629139
clr	cosine	100	0.6821192052980132
clr	cosine	100	0.6754966887417218
clr	cosine	100	0.6688741721854304
clr	cosine	100	0.6225165562913908
clr	cosine	100	0.6423841059602649
clr	cosine	100	0.7019867549668874
clr	cosine	100	0.7086092715231787
clr	cosine	100	0.7152317880794701
clr	cosine	100	0.6821192052980132
clr	cosine	100	0.6490066225165563
clr	cosine	100	0.6754966887417218
clr	cosine	100	0.662251655629139
clr	cosine	100	0.6556291390728477
clr	cosine	100	0.6821192052980132
clr	cosine	100	0.6556291390728476
clr	cosine	100	0.6688741721854304
clr	cosine	100	0.6688741721854303
clr	cosine	100	0.6887417218543046
clr	cosine	100	0.6887417218543046
clr	cosine	100	0.7019867549668872
clr	cosine	100	0.6821192052980132
clr	cosine	100	0.662251655629139
clr	cosine	100	0.6556291390728477
clr	cosine	100	0.6754966887417218
clr	cosine	100	0.6556291390728477
clr	cosine	100	0.6754966887417218
clr	cosine	100	0.6821192052980132
clr	cosine	100	0.7086092715231787
clr	cosine	100	0.662251655629139
clr	cosine	100	0.6556291390728475
img2vec	cosine	0	0.9403973509933774
img2vec	cosine	0	0.966887417218543
img2vec	cosine	0	0.9271523178807946
img2vec	cosine	0	0.9271523178807946
img2vec	cosine	0	0.9470198675496688
img2vec	cosine	0	0.9205298013245032
img2vec	cosine	0	0.9470198675496688
img2vec	cosine	0	0.9403973509933772
img2vec	cosine	0	0.9271523178807946
img2vec	cosine	0	0.9403973509933774
img2vec	cosine	0	0.933774834437086
img2vec	cosine	0	0.9205298013245032
img2vec	cosine	0	0.9403973509933772
img2vec	cosine	0	0.9470198675496688
img2vec	cosine	0	0.9470198675496688
img2vec	cosine	0	0.9470198675496688
img2vec	cosine	0	0.933774834437086
img2vec	cosine	0	0.966887417218543
img2vec	cosine	0	0.9403973509933772
img2vec	cosine	0	0.933774834437086
img2vec	cosine	0	0.9205298013245032
img2vec	cosine	0	0.9403973509933774
img2vec	cosine	0	0.9403973509933774
img2vec	cosine	0	0.9536423841059604
img2vec	cosine	0	0.95364238410596
img2vec	cosine	0	0.9072847682119204
img2vec	cosine	0	0.9205298013245032
img2vec	cosine	0	0.9602649006622516
img2vec	cosine	0	0.9602649006622516
img2vec	cosine	0	0.933774834437086
img2vec	cosine	0	0.9271523178807946
img2vec	cosine	0	0.9470198675496688
img2vec	cosine	0	0.95364238410596
img2vec	cosine	0	0.933774834437086
img2vec	cosine	0	0.9271523178807946
img2vec	cosine	0	0.9470198675496688
img2vec	cosine	0	0.9403973509933772
img2vec	cosine	0	0.933774834437086
img2vec	cosine	0	0.9403973509933774
img2vec	cosine	0	0.933774834437086
img2vec	cosine	5	0.95364238410596
img2vec	cosine	5	0.9470198675496688
img2vec	cosine	5	0.933774834437086
img2vec	cosine	5	0.9470198675496686
img2vec	cosine	5	0.95364238410596
img2vec	cosine	5	0.9470198675496688
img2vec	cosine	5	0.95364238410596
img2vec	cosine	5	0.95364238410596
img2vec	cosine	5	0.9470198675496688
img2vec	cosine	5	0.95364238410596
img2vec	cosine	5	0.95364238410596
img2vec	cosine	5	0.9470198675496688
img2vec	cosine	5	0.9403973509933772
img2vec	cosine	5	0.95364238410596
img2vec	cosine	5	0.9470198675496688
img2vec	cosine	5	0.9470198675496688
img2vec	cosine	5	0.9470198675496686
img2vec	cosine	5	0.9536423841059604
img2vec	cosine	5	0.9470198675496688
img2vec	cosine	5	0.966887417218543
img2vec	cosine	5	0.9602649006622516
img2vec	cosine	5	0.9403973509933772
img2vec	cosine	5	0.95364238410596
img2vec	cosine	5	0.95364238410596
img2vec	cosine	5	0.9403973509933772
img2vec	cosine	5	0.9403973509933772
img2vec	cosine	5	0.9403973509933772
img2vec	cosine	5	0.95364238410596
img2vec	cosine	5	0.95364238410596
img2vec	cosine	5	0.933774834437086
img2vec	cosine	5	0.95364238410596
img2vec	cosine	5	0.9403973509933772
img2vec	cosine	5	0.9602649006622516
img2vec	cosine	5	0.9403973509933772
img2vec	cosine	5	0.9403973509933774
img2vec	cosine	5	0.966887417218543
img2vec	cosine	5	0.95364238410596
img2vec	cosine	5	0.9470198675496688
img2vec	cosine	5	0.9602649006622516
img2vec	cosine	5	0.9470198675496686
img2vec	cosine	10	0.9403973509933772
img2vec	cosine	10	0.9205298013245032
img2vec	cosine	10	0.9271523178807946
img2vec	cosine	10	0.9139072847682118
img2vec	cosine	10	0.9403973509933774
img2vec	cosine	10	0.95364238410596
img2vec	cosine	10	0.9271523178807946
img2vec	cosine	10	0.933774834437086
img2vec	cosine	10	0.9403973509933772
img2vec	cosine	10	0.9205298013245032
img2vec	cosine	10	0.9271523178807946
img2vec	cosine	10	0.9403973509933772
img2vec	cosine	10	0.9470198675496686
img2vec	cosine	10	0.9271523178807946
img2vec	cosine	10	0.9403973509933772
img2vec	cosine	10	0.9271523178807946
img2vec	cosine	10	0.933774834437086
img2vec	cosine	10	0.9403973509933772
img2vec	cosine	10	0.9470198675496688
img2vec	cosine	10	0.933774834437086
img2vec	cosine	10	0.9139072847682116
img2vec	cosine	10	0.9205298013245032
img2vec	cosine	10	0.9205298013245032
img2vec	cosine	10	0.9271523178807946
img2vec	cosine	10	0.9271523178807946
img2vec	cosine	10	0.9403973509933772
img2vec	cosine	10	0.9205298013245032
img2vec	cosine	10	0.9602649006622516
img2vec	cosine	10	0.933774834437086
img2vec	cosine	10	0.9271523178807946
img2vec	cosine	10	0.95364238410596
img2vec	cosine	10	0.9205298013245032
img2vec	cosine	10	0.9205298013245032
img2vec	cosine	10	0.9271523178807946
img2vec	cosine	10	0.9403973509933774
img2vec	cosine	10	0.9403973509933772
img2vec	cosine	10	0.9271523178807946
img2vec	cosine	10	0.933774834437086
img2vec	cosine	10	0.9205298013245032
img2vec	cosine	10	0.9470198675496688
img2vec	cosine	15	0.9271523178807946
img2vec	cosine	15	0.9403973509933774
img2vec	cosine	15	0.9470198675496688
img2vec	cosine	15	0.9205298013245032
img2vec	cosine	15	0.9139072847682116
img2vec	cosine	15	0.9271523178807946
img2vec	cosine	15	0.9139072847682116
img2vec	cosine	15	0.900662251655629
img2vec	cosine	15	0.9271523178807946
img2vec	cosine	15	0.9205298013245032
img2vec	cosine	15	0.933774834437086
img2vec	cosine	15	0.9271523178807946
img2vec	cosine	15	0.9205298013245032
img2vec	cosine	15	0.9403973509933774
img2vec	cosine	15	0.9271523178807946
img2vec	cosine	15	0.9139072847682116
img2vec	cosine	15	0.9271523178807946
img2vec	cosine	15	0.9403973509933774
img2vec	cosine	15	0.933774834437086
img2vec	cosine	15	0.9271523178807946
img2vec	cosine	15	0.9271523178807946
img2vec	cosine	15	0.9205298013245032
img2vec	cosine	15	0.9072847682119204
img2vec	cosine	15	0.9271523178807946
img2vec	cosine	15	0.933774834437086
img2vec	cosine	15	0.9470198675496686
img2vec	cosine	15	0.9271523178807946
img2vec	cosine	15	0.9072847682119204
img2vec	cosine	15	0.933774834437086
img2vec	cosine	15	0.9470198675496686
img2vec	cosine	15	0.9271523178807946
img2vec	cosine	15	0.9139072847682116
img2vec	cosine	15	0.9139072847682116
img2vec	cosine	15	0.9403973509933774
img2vec	cosine	15	0.933774834437086
img2vec	cosine	15	0.9271523178807946
img2vec	cosine	15	0.9072847682119204
img2vec	cosine	15	0.9470198675496688
img2vec	cosine	15	0.9139072847682116
img2vec	cosine	15	0.9006622516556291
img2vec	cosine	25	0.900662251655629
img2vec	cosine	25	0.933774834437086
img2vec	cosine	25	0.9072847682119204
img2vec	cosine	25	0.9139072847682116
img2vec	cosine	25	0.900662251655629
img2vec	cosine	25	0.9205298013245032
img2vec	cosine	25	0.900662251655629
img2vec	cosine	25	0.9205298013245032
img2vec	cosine	25	0.9271523178807946
img2vec	cosine	25	0.9271523178807946
img2vec	cosine	25	0.9072847682119204
img2vec	cosine	25	0.9139072847682116
img2vec	cosine	25	0.9139072847682118
img2vec	cosine	25	0.9139072847682116
img2vec	cosine	25	0.9205298013245032
img2vec	cosine	25	0.9139072847682118
img2vec	cosine	25	0.9006622516556291
img2vec	cosine	25	0.9205298013245032
img2vec	cosine	25	0.900662251655629
img2vec	cosine	25	0.9205298013245032
img2vec	cosine	25	0.8940397350993375
img2vec	cosine	25	0.9139072847682116
img2vec	cosine	25	0.9205298013245032
img2vec	cosine	25	0.9139072847682116
img2vec	cosine	25	0.9072847682119204
img2vec	cosine	25	0.9205298013245032
img2vec	cosine	25	0.8940397350993377
img2vec	cosine	25	0.9205298013245032
img2vec	cosine	25	0.9205298013245032
img2vec	cosine	25	0.9139072847682116
img2vec	cosine	25	0.9205298013245032
img2vec	cosine	25	0.9006622516556291
img2vec	cosine	25	0.9205298013245032
img2vec	cosine	25	0.933774834437086
img2vec	cosine	25	0.9205298013245032
img2vec	cosine	25	0.9139072847682116
img2vec	cosine	25	0.9139072847682116
img2vec	cosine	25	0.9205298013245032
img2vec	cosine	25	0.9139072847682118
img2vec	cosine	25	0.9139072847682116
img2vec	cosine	50	0.8145695364238409
img2vec	cosine	50	0.7947019867549667
img2vec	cosine	50	0.8278145695364237
img2vec	cosine	50	0.7880794701986753
img2vec	cosine	50	0.8079470198675496
img2vec	cosine	50	0.8079470198675496
img2vec	cosine	50	0.7947019867549667
img2vec	cosine	50	0.8278145695364236
img2vec	cosine	50	0.8278145695364237
img2vec	cosine	50	0.8211920529801324
img2vec	cosine	50	0.814569536423841
img2vec	cosine	50	0.7947019867549667
img2vec	cosine	50	0.7748344370860927
img2vec	cosine	50	0.7947019867549667
img2vec	cosine	50	0.8145695364238409
img2vec	cosine	50	0.814569536423841
img2vec	cosine	50	0.8013245033112582
img2vec	cosine	50	0.8543046357615893
img2vec	cosine	50	0.814569536423841
img2vec	cosine	50	0.8079470198675496
img2vec	cosine	50	0.8211920529801323
img2vec	cosine	50	0.8278145695364237
img2vec	cosine	50	0.8344370860927149
img2vec	cosine	50	0.8211920529801324
img2vec	cosine	50	0.814569536423841
img2vec	cosine	50	0.7880794701986753
img2vec	cosine	50	0.8079470198675496
img2vec	cosine	50	0.8278145695364236
img2vec	cosine	50	0.8278145695364237
img2vec	cosine	50	0.8211920529801324
img2vec	cosine	50	0.7880794701986753
img2vec	cosine	50	0.7880794701986753
img2vec	cosine	50	0.8079470198675496
img2vec	cosine	50	0.7880794701986753
img2vec	cosine	50	0.7880794701986754
img2vec	cosine	50	0.814569536423841
img2vec	cosine	50	0.8079470198675495
img2vec	cosine	50	0.8211920529801323
img2vec	cosine	50	0.814569536423841
img2vec	cosine	50	0.814569536423841
img2vec	cosine	75	0.5695364238410596
img2vec	cosine	75	0.5695364238410596
img2vec	cosine	75	0.5629139072847682
img2vec	cosine	75	0.5960264900662251
img2vec	cosine	75	0.5827814569536424
img2vec	cosine	75	0.5695364238410595
img2vec	cosine	75	0.543046357615894
img2vec	cosine	75	0.5496688741721855
img2vec	cosine	75	0.5695364238410596
img2vec	cosine	75	0.543046357615894
img2vec	cosine	75	0.5496688741721855
img2vec	cosine	75	0.5562913907284768
img2vec	cosine	75	0.5894039735099337
img2vec	cosine	75	0.5695364238410596
img2vec	cosine	75	0.6092715231788081
img2vec	cosine	75	0.5562913907284768
img2vec	cosine	75	0.6026490066225165
img2vec	cosine	75	0.5562913907284769
img2vec	cosine	75	0.5629139072847682
img2vec	cosine	75	0.5364238410596027
img2vec	cosine	75	0.5695364238410596
img2vec	cosine	75	0.5960264900662251
img2vec	cosine	75	0.5562913907284768
img2vec	cosine	75	0.5894039735099337
img2vec	cosine	75	0.5960264900662251
img2vec	cosine	75	0.5761589403973509
img2vec	cosine	75	0.5827814569536424
img2vec	cosine	75	0.5827814569536425
img2vec	cosine	75	0.576158940397351
img2vec	cosine	75	0.6026490066225165
img2vec	cosine	75	0.5695364238410596
img2vec	cosine	75	0.5894039735099337
img2vec	cosine	75	0.5894039735099338
img2vec	cosine	75	0.5430463576158941
img2vec	cosine	75	0.5894039735099338
img2vec	cosine	75	0.5695364238410596
img2vec	cosine	75	0.5827814569536423
img2vec	cosine	75	0.5695364238410596
img2vec	cosine	75	0.5894039735099338
img2vec	cosine	75	0.5894039735099337
img2vec	cosine	100	0.42384105960264906
img2vec	cosine	100	0.4039735099337749
img2vec	cosine	100	0.4039735099337749
img2vec	cosine	100	0.3774834437086093
img2vec	cosine	100	0.4172185430463576
img2vec	cosine	100	0.3774834437086093
img2vec	cosine	100	0.3841059602649007
img2vec	cosine	100	0.4304635761589404
img2vec	cosine	100	0.3841059602649007
img2vec	cosine	100	0.42384105960264906
img2vec	cosine	100	0.3774834437086093
img2vec	cosine	100	0.4105960264900662
img2vec	cosine	100	0.3841059602649006
img2vec	cosine	100	0.3841059602649007
img2vec	cosine	100	0.4039735099337749
img2vec	cosine	100	0.3907284768211921
img2vec	cosine	100	0.3907284768211921
img2vec	cosine	100	0.42384105960264906
img2vec	cosine	100	0.4105960264900663
img2vec	cosine	100	0.4105960264900662
img2vec	cosine	100	0.3708609271523179
img2vec	cosine	100	0.3907284768211921
img2vec	cosine	100	0.4370860927152318
img2vec	cosine	100	0.3907284768211921
img2vec	cosine	100	0.3907284768211921
img2vec	cosine	100	0.3907284768211921
img2vec	cosine	100	0.3907284768211921
img2vec	cosine	100	0.3443708609271523
img2vec	cosine	100	0.3973509933774835
img2vec	cosine	100	0.3443708609271524
img2vec	cosine	100	0.3443708609271523
img2vec	cosine	100	0.4105960264900663
img2vec	cosine	100	0.4039735099337749
img2vec	cosine	100	0.3973509933774835
img2vec	cosine	100	0.3642384105960265
img2vec	cosine	100	0.3907284768211921
img2vec	cosine	100	0.3642384105960265
img2vec	cosine	100	0.4370860927152318
img2vec	cosine	100	0.3973509933774835
img2vec	cosine	100	0.3576158940397351
inception	cosine	0	0.7549668874172184
inception	cosine	0	0.7549668874172184
inception	cosine	0	0.7350993377483442
inception	cosine	0	0.7748344370860927
inception	cosine	0	0.7748344370860927
inception	cosine	0	0.7880794701986754
inception	cosine	0	0.7417218543046356
inception	cosine	0	0.7748344370860927
inception	cosine	0	0.7350993377483442
inception	cosine	0	0.7549668874172184
inception	cosine	0	0.7682119205298013
inception	cosine	0	0.7483443708609271
inception	cosine	0	0.7814569536423839
inception	cosine	0	0.748344370860927
inception	cosine	0	0.7549668874172184
inception	cosine	0	0.7350993377483442
inception	cosine	0	0.7549668874172184
inception	cosine	0	0.7615894039735098
inception	cosine	0	0.7549668874172184
inception	cosine	0	0.7615894039735098
inception	cosine	0	0.7549668874172184
inception	cosine	0	0.7814569536423839
inception	cosine	0	0.7682119205298013
inception	cosine	0	0.748344370860927
inception	cosine	0	0.7682119205298013
inception	cosine	0	0.7417218543046357
inception	cosine	0	0.7549668874172184
inception	cosine	0	0.7748344370860927
inception	cosine	0	0.7615894039735098
inception	cosine	0	0.8013245033112582
inception	cosine	0	0.748344370860927
inception	cosine	0	0.7549668874172184
inception	cosine	0	0.7748344370860926
inception	cosine	0	0.748344370860927
inception	cosine	0	0.7814569536423839
inception	cosine	0	0.7682119205298013
inception	cosine	0	0.7549668874172184
inception	cosine	0	0.7350993377483444
inception	cosine	0	0.7549668874172184
inception	cosine	0	0.7682119205298013
inception	cosine	5	0.7814569536423839
inception	cosine	5	0.7549668874172184
inception	cosine	5	0.7615894039735098
inception	cosine	5	0.748344370860927
inception	cosine	5	0.8013245033112582
inception	cosine	5	0.7549668874172184
inception	cosine	5	0.7748344370860927
inception	cosine	5	0.781456953642384
inception	cosine	5	0.748344370860927
inception	cosine	5	0.7682119205298013
inception	cosine	5	0.7615894039735098
inception	cosine	5	0.7682119205298013
inception	cosine	5	0.7682119205298013
inception	cosine	5	0.7814569536423839
inception	cosine	5	0.748344370860927
inception	cosine	5	0.7880794701986753
inception	cosine	5	0.7615894039735098
inception	cosine	5	0.7350993377483442
inception	cosine	5	0.7615894039735098
inception	cosine	5	0.7615894039735098
inception	cosine	5	0.7615894039735098
inception	cosine	5	0.7880794701986753
inception	cosine	5	0.7880794701986753
inception	cosine	5	0.7682119205298011
inception	cosine	5	0.7417218543046356
inception	cosine	5	0.7549668874172184
inception	cosine	5	0.7947019867549667
inception	cosine	5	0.7350993377483441
inception	cosine	5	0.7615894039735098
inception	cosine	5	0.7549668874172184
inception	cosine	5	0.7880794701986753
inception	cosine	5	0.7615894039735098
inception	cosine	5	0.7682119205298013
inception	cosine	5	0.7682119205298013
inception	cosine	5	0.7549668874172184
inception	cosine	5	0.7682119205298013
inception	cosine	5	0.7814569536423839
inception	cosine	5	0.7947019867549667
inception	cosine	5	0.7549668874172184
inception	cosine	5	0.7748344370860927
inception	cosine	10	0.7417218543046356
inception	cosine	10	0.7549668874172184
inception	cosine	10	0.748344370860927
inception	cosine	10	0.7086092715231787
inception	cosine	10	0.7549668874172184
inception	cosine	10	0.7350993377483441
inception	cosine	10	0.7350993377483441
inception	cosine	10	0.7615894039735098
inception	cosine	10	0.7549668874172184
inception	cosine	10	0.7549668874172184
inception	cosine	10	0.7417218543046356
inception	cosine	10	0.7417218543046356
inception	cosine	10	0.7748344370860925
inception	cosine	10	0.7350993377483442
inception	cosine	10	0.7682119205298013
inception	cosine	10	0.7086092715231787
inception	cosine	10	0.748344370860927
inception	cosine	10	0.748344370860927
inception	cosine	10	0.7947019867549667
inception	cosine	10	0.7417218543046356
inception	cosine	10	0.7549668874172184
inception	cosine	10	0.7549668874172184
inception	cosine	10	0.7615894039735098
inception	cosine	10	0.7814569536423839
inception	cosine	10	0.7417218543046357
inception	cosine	10	0.748344370860927
inception	cosine	10	0.748344370860927
inception	cosine	10	0.7615894039735098
inception	cosine	10	0.7284768211920528
inception	cosine	10	0.7350993377483441
inception	cosine	10	0.7417218543046356
inception	cosine	10	0.7549668874172184
inception	cosine	10	0.7549668874172184
inception	cosine	10	0.7417218543046356
inception	cosine	10	0.7748344370860925
inception	cosine	10	0.748344370860927
inception	cosine	10	0.7417218543046357
inception	cosine	10	0.7615894039735098
inception	cosine	10	0.7682119205298013
inception	cosine	10	0.7682119205298013
inception	cosine	15	0.7417218543046357
inception	cosine	15	0.7350993377483442
inception	cosine	15	0.7350993377483444
inception	cosine	15	0.7549668874172184
inception	cosine	15	0.7350993377483444
inception	cosine	15	0.748344370860927
inception	cosine	15	0.7417218543046357
inception	cosine	15	0.7417218543046357
inception	cosine	15	0.7152317880794701
inception	cosine	15	0.7284768211920529
inception	cosine	15	0.7284768211920529
inception	cosine	15	0.7086092715231787
inception	cosine	15	0.7483443708609271
inception	cosine	15	0.7549668874172184
inception	cosine	15	0.7417218543046356
inception	cosine	15	0.7417218543046358
inception	cosine	15	0.7350993377483442
inception	cosine	15	0.6953642384105959
inception	cosine	15	0.7880794701986753
inception	cosine	15	0.7152317880794701
inception	cosine	15	0.7284768211920528
inception	cosine	15	0.7218543046357615
inception	cosine	15	0.7284768211920529
inception	cosine	15	0.7284768211920529
inception	cosine	15	0.7549668874172184
inception	cosine	15	0.7350993377483442
inception	cosine	15	0.748344370860927
inception	cosine	15	0.7615894039735098
inception	cosine	15	0.7483443708609271
inception	cosine	15	0.7417218543046357
inception	cosine	15	0.7549668874172184
inception	cosine	15	0.7284768211920529
inception	cosine	15	0.7483443708609271
inception	cosine	15	0.7152317880794701
inception	cosine	15	0.7483443708609271
inception	cosine	15	0.7615894039735098
inception	cosine	15	0.7615894039735098
inception	cosine	15	0.7350993377483441
inception	cosine	15	0.7615894039735098
inception	cosine	15	0.7350993377483444
inception	cosine	25	0.6490066225165562
inception	cosine	25	0.6754966887417218
inception	cosine	25	0.6423841059602649
inception	cosine	25	0.6423841059602649
inception	cosine	25	0.6688741721854303
inception	cosine	25	0.6158940397350993
inception	cosine	25	0.6490066225165562
inception	cosine	25	0.6357615894039734
inception	cosine	25	0.6158940397350992
inception	cosine	25	0.6622516556291389
inception	cosine	25	0.6423841059602647
inception	cosine	25	0.6423841059602647
inception	cosine	25	0.6688741721854303
inception	cosine	25	0.6423841059602647
inception	cosine	25	0.6490066225165562
inception	cosine	25	0.6423841059602647
inception	cosine	25	0.6490066225165563
inception	cosine	25	0.6357615894039734
inception	cosine	25	0.6357615894039733
inception	cosine	25	0.6490066225165562
inception	cosine	25	0.6688741721854303
inception	cosine	25	0.6490066225165563
inception	cosine	25	0.6225165562913906
inception	cosine	25	0.6490066225165562
inception	cosine	25	0.6357615894039734
inception	cosine	25	0.6158940397350993
inception	cosine	25	0.6622516556291389
inception	cosine	25	0.6357615894039734
inception	cosine	25	0.649006622516556
inception	cosine	25	0.6688741721854303
inception	cosine	25	0.6423841059602649
inception	cosine	25	0.629139072847682
inception	cosine	25	0.6556291390728476
inception	cosine	25	0.6423841059602647
inception	cosine	25	0.6490066225165562
inception	cosine	25	0.6423841059602647
inception	cosine	25	0.6423841059602647
inception	cosine	25	0.6357615894039734
inception	cosine	25	0.629139072847682
inception	cosine	25	0.6225165562913906
inception	cosine	50	0.29139072847682124
inception	cosine	50	0.2847682119205298
inception	cosine	50	0.3178807947019868
inception	cosine	50	0.29139072847682124
inception	cosine	50	0.2715231788079471
inception	cosine	50	0.3178807947019868
inception	cosine	50	0.29139072847682124
inception	cosine	50	0.3311258278145696
inception	cosine	50	0.2715231788079471
inception	cosine	50	0.3178807947019868
inception	cosine	50	0.33774834437086104
inception	cosine	50	0.3178807947019868
inception	cosine	50	0.3443708609271523
inception	cosine	50	0.3311258278145696
inception	cosine	50	0.3245033112582782
inception	cosine	50	0.29139072847682124
inception	cosine	50	0.2980132450331126
inception	cosine	50	0.3311258278145696
inception	cosine	50	0.2847682119205298
inception	cosine	50	0.3112582781456954
inception	cosine	50	0.3245033112582781
inception	cosine	50	0.3245033112582781
inception	cosine	50	0.2847682119205298
inception	cosine	50	0.30463576158940403
inception	cosine	50	0.2847682119205298
inception	cosine	50	0.3311258278145696
inception	cosine	50	0.2913907284768212
inception	cosine	50	0.2980132450331126
inception	cosine	50	0.30463576158940403
inception	cosine	50	0.2980132450331125
inception	cosine	50	0.3245033112582781
inception	cosine	50	0.3311258278145695
inception	cosine	50	0.3112582781456954
inception	cosine	50	0.3178807947019868
inception	cosine	50	0.27814569536423844
inception	cosine	50	0.2980132450331126
inception	cosine	50	0.3311258278145696
inception	cosine	50	0.3245033112582781
inception	cosine	50	0.3178807947019868
inception	cosine	50	0.2980132450331126
inception	cosine	75	0.14569536423841062
inception	cosine	75	0.13907284768211922
inception	cosine	75	0.14569536423841062
inception	cosine	75	0.17218543046357618
inception	cosine	75	0.10596026490066228
inception	cosine	75	0.17218543046357618
inception	cosine	75	0.15894039735099336
inception	cosine	75	0.1589403973509934
inception	cosine	75	0.16556291390728478
inception	cosine	75	0.16556291390728478
inception	cosine	75	0.1854304635761589
inception	cosine	75	0.15231788079470202
inception	cosine	75	0.15231788079470202
inception	cosine	75	0.17218543046357615
inception	cosine	75	0.1589403973509934
inception	cosine	75	0.13245033112582782
inception	cosine	75	0.17218543046357618
inception	cosine	75	0.17880794701986755
inception	cosine	75	0.13245033112582782
inception	cosine	75	0.15231788079470202
inception	cosine	75	0.17880794701986755
inception	cosine	75	0.13907284768211922
inception	cosine	75	0.15231788079470202
inception	cosine	75	0.15894039735099338
inception	cosine	75	0.15231788079470202
inception	cosine	75	0.17218543046357618
inception	cosine	75	0.1390728476821192
inception	cosine	75	0.15231788079470202
inception	cosine	75	0.1589403973509934
inception	cosine	75	0.14569536423841062
inception	cosine	75	0.1456953642384106
inception	cosine	75	0.13907284768211922
inception	cosine	75	0.13907284768211922
inception	cosine	75	0.1390728476821192
inception	cosine	75	0.15894039735099338
inception	cosine	75	0.16556291390728478
inception	cosine	75	0.11920529801324505
inception	cosine	75	0.15894039735099338
inception	cosine	75	0.16556291390728478
inception	cosine	75	0.16556291390728478
inception	cosine	100	0.046357615894039736
inception	cosine	100	0.06622516556291391
inception	cosine	100	0.05298013245033113
inception	cosine	100	0.05960264900662252
inception	cosine	100	0.0728476821192053
inception	cosine	100	0.046357615894039736
inception	cosine	100	0.046357615894039736
inception	cosine	100	0.046357615894039736
inception	cosine	100	0.05298013245033113
inception	cosine	100	0.039735099337748346
inception	cosine	100	0.05960264900662252
inception	cosine	100	0.05960264900662252
inception	cosine	100	0.06622516556291391
inception	cosine	100	0.046357615894039736
inception	cosine	100	0.05960264900662252
inception	cosine	100	0.05960264900662252
inception	cosine	100	0.039735099337748346
inception	cosine	100	0.052980132450331126
inception	cosine	100	0.06622516556291391
inception	cosine	100	0.0728476821192053
inception	cosine	100	0.05298013245033113
inception	cosine	100	0.05298013245033113
inception	cosine	100	0.05960264900662252
inception	cosine	100	0.046357615894039736
inception	cosine	100	0.052980132450331126
inception	cosine	100	0.046357615894039736
inception	cosine	100	0.05960264900662252
inception	cosine	100	0.05960264900662252
inception	cosine	100	0.05960264900662252
inception	cosine	100	0.05298013245033113
inception	cosine	100	0.05298013245033113
inception	cosine	100	0.039735099337748346
inception	cosine	100	0.06622516556291391
inception	cosine	100	0.046357615894039736
inception	cosine	100	0.052980132450331126
inception	cosine	100	0.05960264900662252
inception	cosine	100	0.046357615894039736
inception	cosine	100	0.046357615894039736
inception	cosine	100	0.0728476821192053
inception	cosine	100	0.046357615894039736
vgg16pre	cosine	0	0.8344370860927149
vgg16pre	cosine	0	0.8543046357615893
vgg16pre	cosine	0	0.8543046357615893
vgg16pre	cosine	0	0.8609271523178806
vgg16pre	cosine	0	0.8609271523178808
vgg16pre	cosine	0	0.8675496688741721
vgg16pre	cosine	0	0.8476821192052979
vgg16pre	cosine	0	0.8609271523178806
vgg16pre	cosine	0	0.8609271523178806
vgg16pre	cosine	0	0.8543046357615893
vgg16pre	cosine	0	0.8807947019867548
vgg16pre	cosine	0	0.8476821192052979
vgg16pre	cosine	0	0.867549668874172
vgg16pre	cosine	0	0.8609271523178806
vgg16pre	cosine	0	0.8609271523178806
vgg16pre	cosine	0	0.8344370860927152
vgg16pre	cosine	0	0.8741721854304634
vgg16pre	cosine	0	0.8543046357615893
vgg16pre	cosine	0	0.8609271523178806
vgg16pre	cosine	0	0.8344370860927149
vgg16pre	cosine	0	0.8609271523178808
vgg16pre	cosine	0	0.8609271523178806
vgg16pre	cosine	0	0.8476821192052979
vgg16pre	cosine	0	0.8410596026490065
vgg16pre	cosine	0	0.8675496688741721
vgg16pre	cosine	0	0.8476821192052979
vgg16pre	cosine	0	0.8609271523178808
vgg16pre	cosine	0	0.8476821192052979
vgg16pre	cosine	0	0.8476821192052979
vgg16pre	cosine	0	0.8211920529801323
vgg16pre	cosine	0	0.8476821192052979
vgg16pre	cosine	0	0.8278145695364237
vgg16pre	cosine	0	0.8476821192052979
vgg16pre	cosine	0	0.867549668874172
vgg16pre	cosine	0	0.8543046357615893
vgg16pre	cosine	0	0.8609271523178808
vgg16pre	cosine	0	0.8609271523178806
vgg16pre	cosine	0	0.8675496688741721
vgg16pre	cosine	0	0.8476821192052979
vgg16pre	cosine	0	0.8609271523178806
vgg16pre	cosine	5	0.814569536423841
vgg16pre	cosine	5	0.867549668874172
vgg16pre	cosine	5	0.8476821192052979
vgg16pre	cosine	5	0.8675496688741721
vgg16pre	cosine	5	0.8543046357615893
vgg16pre	cosine	5	0.8609271523178806
vgg16pre	cosine	5	0.8344370860927149
vgg16pre	cosine	5	0.8476821192052979
vgg16pre	cosine	5	0.8278145695364236
vgg16pre	cosine	5	0.8476821192052979
vgg16pre	cosine	5	0.8476821192052979
vgg16pre	cosine	5	0.814569536423841
vgg16pre	cosine	5	0.8543046357615893
vgg16pre	cosine	5	0.8211920529801323
vgg16pre	cosine	5	0.8543046357615893
vgg16pre	cosine	5	0.8476821192052979
vgg16pre	cosine	5	0.8344370860927149
vgg16pre	cosine	5	0.8344370860927149
vgg16pre	cosine	5	0.8410596026490065
vgg16pre	cosine	5	0.8211920529801323
vgg16pre	cosine	5	0.8344370860927149
vgg16pre	cosine	5	0.8344370860927149
vgg16pre	cosine	5	0.8344370860927149
vgg16pre	cosine	5	0.8410596026490065
vgg16pre	cosine	5	0.8741721854304635
vgg16pre	cosine	5	0.8211920529801323
vgg16pre	cosine	5	0.8543046357615893
vgg16pre	cosine	5	0.8344370860927149
vgg16pre	cosine	5	0.8344370860927152
vgg16pre	cosine	5	0.8476821192052979
vgg16pre	cosine	5	0.8344370860927149
vgg16pre	cosine	5	0.8410596026490065
vgg16pre	cosine	5	0.8609271523178806
vgg16pre	cosine	5	0.8278145695364236
vgg16pre	cosine	5	0.814569536423841
vgg16pre	cosine	5	0.8543046357615893
vgg16pre	cosine	5	0.8476821192052979
vgg16pre	cosine	5	0.8145695364238409
vgg16pre	cosine	5	0.8344370860927149
vgg16pre	cosine	5	0.8543046357615893
vgg16pre	cosine	10	0.814569536423841
vgg16pre	cosine	10	0.7947019867549667
vgg16pre	cosine	10	0.814569536423841
vgg16pre	cosine	10	0.8145695364238409
vgg16pre	cosine	10	0.8278145695364236
vgg16pre	cosine	10	0.8211920529801324
vgg16pre	cosine	10	0.8476821192052979
vgg16pre	cosine	10	0.814569536423841
vgg16pre	cosine	10	0.8476821192052979
vgg16pre	cosine	10	0.8211920529801322
vgg16pre	cosine	10	0.8211920529801323
vgg16pre	cosine	10	0.7880794701986754
vgg16pre	cosine	10	0.8013245033112582
vgg16pre	cosine	10	0.8079470198675496
vgg16pre	cosine	10	0.8013245033112582
vgg16pre	cosine	10	0.8079470198675496
vgg16pre	cosine	10	0.8211920529801323
vgg16pre	cosine	10	0.814569536423841
vgg16pre	cosine	10	0.8079470198675496
vgg16pre	cosine	10	0.8609271523178808
vgg16pre	cosine	10	0.8609271523178805
vgg16pre	cosine	10	0.8013245033112582
vgg16pre	cosine	10	0.8211920529801323
vgg16pre	cosine	10	0.8211920529801323
vgg16pre	cosine	10	0.8079470198675496
vgg16pre	cosine	10	0.8145695364238409
vgg16pre	cosine	10	0.8211920529801323
vgg16pre	cosine	10	0.7947019867549667
vgg16pre	cosine	10	0.8344370860927152
vgg16pre	cosine	10	0.8079470198675495
vgg16pre	cosine	10	0.8278145695364237
vgg16pre	cosine	10	0.8079470198675496
vgg16pre	cosine	10	0.8344370860927149
vgg16pre	cosine	10	0.8013245033112582
vgg16pre	cosine	10	0.8278145695364237
vgg16pre	cosine	10	0.814569536423841
vgg16pre	cosine	10	0.8344370860927149
vgg16pre	cosine	10	0.814569536423841
vgg16pre	cosine	10	0.8079470198675496
vgg16pre	cosine	10	0.8410596026490065
vgg16pre	cosine	15	0.7748344370860927
vgg16pre	cosine	15	0.7880794701986753
vgg16pre	cosine	15	0.7682119205298013
vgg16pre	cosine	15	0.7549668874172184
vgg16pre	cosine	15	0.7549668874172184
vgg16pre	cosine	15	0.781456953642384
vgg16pre	cosine	15	0.7682119205298013
vgg16pre	cosine	15	0.8013245033112582
vgg16pre	cosine	15	0.7615894039735098
vgg16pre	cosine	15	0.7615894039735098
vgg16pre	cosine	15	0.7615894039735098
vgg16pre	cosine	15	0.7814569536423841
vgg16pre	cosine	15	0.7417218543046357
vgg16pre	cosine	15	0.7549668874172184
vgg16pre	cosine	15	0.7748344370860926
vgg16pre	cosine	15	0.781456953642384
vgg16pre	cosine	15	0.7615894039735098
vgg16pre	cosine	15	0.7682119205298013
vgg16pre	cosine	15	0.781456953642384
vgg16pre	cosine	15	0.7682119205298013
vgg16pre	cosine	15	0.7350993377483444
vgg16pre	cosine	15	0.7483443708609271
vgg16pre	cosine	15	0.7549668874172184
vgg16pre	cosine	15	0.7615894039735098
vgg16pre	cosine	15	0.7483443708609271
vgg16pre	cosine	15	0.7880794701986754
vgg16pre	cosine	15	0.7682119205298013
vgg16pre	cosine	15	0.7549668874172184
vgg16pre	cosine	15	0.7814569536423841
vgg16pre	cosine	15	0.7417218543046357
vgg16pre	cosine	15	0.7748344370860927
vgg16pre	cosine	15	0.7880794701986754
vgg16pre	cosine	15	0.7748344370860927
vgg16pre	cosine	15	0.7814569536423839
vgg16pre	cosine	15	0.7682119205298013
vgg16pre	cosine	15	0.7549668874172184
vgg16pre	cosine	15	0.7682119205298013
vgg16pre	cosine	15	0.7880794701986753
vgg16pre	cosine	15	0.7350993377483442
vgg16pre	cosine	15	0.748344370860927
vgg16pre	cosine	25	0.7019867549668873
vgg16pre	cosine	25	0.7218543046357615
vgg16pre	cosine	25	0.6821192052980132
vgg16pre	cosine	25	0.6821192052980132
vgg16pre	cosine	25	0.6953642384105959
vgg16pre	cosine	25	0.7019867549668873
vgg16pre	cosine	25	0.7019867549668873
vgg16pre	cosine	25	0.6821192052980132
vgg16pre	cosine	25	0.7615894039735099
vgg16pre	cosine	25	0.7615894039735098
vgg16pre	cosine	25	0.7019867549668873
vgg16pre	cosine	25	0.6887417218543045
vgg16pre	cosine	25	0.6887417218543046
vgg16pre	cosine	25	0.7152317880794701
vgg16pre	cosine	25	0.7284768211920529
vgg16pre	cosine	25	0.7152317880794701
vgg16pre	cosine	25	0.7152317880794701
vgg16pre	cosine	25	0.6887417218543045
vgg16pre	cosine	25	0.7417218543046357
vgg16pre	cosine	25	0.7284768211920529
vgg16pre	cosine	25	0.7152317880794701
vgg16pre	cosine	25	0.7086092715231787
vgg16pre	cosine	25	0.7152317880794701
vgg16pre	cosine	25	0.7152317880794701
vgg16pre	cosine	25	0.629139072847682
vgg16pre	cosine	25	0.7086092715231787
vgg16pre	cosine	25	0.7284768211920528
vgg16pre	cosine	25	0.7417218543046358
vgg16pre	cosine	25	0.6622516556291389
vgg16pre	cosine	25	0.7086092715231787
vgg16pre	cosine	25	0.7417218543046357
vgg16pre	cosine	25	0.7019867549668873
vgg16pre	cosine	25	0.7019867549668873
vgg16pre	cosine	25	0.7218543046357615
vgg16pre	cosine	25	0.6953642384105961
vgg16pre	cosine	25	0.7019867549668872
vgg16pre	cosine	25	0.7152317880794701
vgg16pre	cosine	25	0.6754966887417218
vgg16pre	cosine	25	0.7284768211920529
vgg16pre	cosine	25	0.6821192052980132
vgg16pre	cosine	50	0.4701986754966887
vgg16pre	cosine	50	0.4900662251655629
vgg16pre	cosine	50	0.4834437086092714
vgg16pre	cosine	50	0.4635761589403973
vgg16pre	cosine	50	0.4569536423841059
vgg16pre	cosine	50	0.4569536423841059
vgg16pre	cosine	50	0.4768211920529801
vgg16pre	cosine	50	0.4370860927152318
vgg16pre	cosine	50	0.456953642384106
vgg16pre	cosine	50	0.4304635761589404
vgg16pre	cosine	50	0.4437086092715232
vgg16pre	cosine	50	0.4304635761589404
vgg16pre	cosine	50	0.4701986754966888
vgg16pre	cosine	50	0.4900662251655629
vgg16pre	cosine	50	0.4966887417218543
vgg16pre	cosine	50	0.4635761589403974
vgg16pre	cosine	50	0.4701986754966888
vgg16pre	cosine	50	0.45033112582781454
vgg16pre	cosine	50	0.456953642384106
vgg16pre	cosine	50	0.4370860927152318
vgg16pre	cosine	50	0.4635761589403973
vgg16pre	cosine	50	0.456953642384106
vgg16pre	cosine	50	0.4834437086092714
vgg16pre	cosine	50	0.456953642384106
vgg16pre	cosine	50	0.4701986754966887
vgg16pre	cosine	50	0.45033112582781454
vgg16pre	cosine	50	0.4701986754966887
vgg16pre	cosine	50	0.4172185430463576
vgg16pre	cosine	50	0.4635761589403973
vgg16pre	cosine	50	0.4635761589403973
vgg16pre	cosine	50	0.4768211920529801
vgg16pre	cosine	50	0.4503311258278146
vgg16pre	cosine	50	0.4635761589403973
vgg16pre	cosine	50	0.456953642384106
vgg16pre	cosine	50	0.4304635761589404
vgg16pre	cosine	50	0.4569536423841059
vgg16pre	cosine	50	0.4437086092715232
vgg16pre	cosine	50	0.45033112582781454
vgg16pre	cosine	50	0.4503311258278146
vgg16pre	cosine	50	0.4701986754966888
vgg16pre	cosine	75	0.2582781456953642
vgg16pre	cosine	75	0.2781456953642384
vgg16pre	cosine	75	0.2715231788079471
vgg16pre	cosine	75	0.2781456953642384
vgg16pre	cosine	75	0.2582781456953642
vgg16pre	cosine	75	0.2582781456953642
vgg16pre	cosine	75	0.2847682119205298
vgg16pre	cosine	75	0.2582781456953642
vgg16pre	cosine	75	0.2715231788079471
vgg16pre	cosine	75	0.2980132450331126
vgg16pre	cosine	75	0.2715231788079471
vgg16pre	cosine	75	0.2847682119205298
vgg16pre	cosine	75	0.2715231788079471
vgg16pre	cosine	75	0.29139072847682124
vgg16pre	cosine	75	0.2847682119205298
vgg16pre	cosine	75	0.271523178807947
vgg16pre	cosine	75	0.2715231788079471
vgg16pre	cosine	75	0.2715231788079471
vgg16pre	cosine	75	0.2582781456953642
vgg16pre	cosine	75	0.26490066225165565
vgg16pre	cosine	75	0.29139072847682124
vgg16pre	cosine	75	0.26490066225165565
vgg16pre	cosine	75	0.2450331125827815
vgg16pre	cosine	75	0.27814569536423844
vgg16pre	cosine	75	0.2715231788079471
vgg16pre	cosine	75	0.27814569536423844
vgg16pre	cosine	75	0.26490066225165565
vgg16pre	cosine	75	0.27814569536423844
vgg16pre	cosine	75	0.2317880794701987
vgg16pre	cosine	75	0.27814569536423844
vgg16pre	cosine	75	0.27814569536423844
vgg16pre	cosine	75	0.2980132450331126
vgg16pre	cosine	75	0.271523178807947
vgg16pre	cosine	75	0.29139072847682124
vgg16pre	cosine	75	0.2384105960264901
vgg16pre	cosine	75	0.26490066225165565
vgg16pre	cosine	75	0.2781456953642384
vgg16pre	cosine	75	0.26490066225165565
vgg16pre	cosine	75	0.2781456953642384
vgg16pre	cosine	75	0.2384105960264901
vgg16pre	cosine	100	0.19867549668874174
vgg16pre	cosine	100	0.19867549668874174
vgg16pre	cosine	100	0.17218543046357615
vgg16pre	cosine	100	0.2384105960264901
vgg16pre	cosine	100	0.20529801324503313
vgg16pre	cosine	100	0.17880794701986757
vgg16pre	cosine	100	0.19205298013245034
vgg16pre	cosine	100	0.17218543046357618
vgg16pre	cosine	100	0.19205298013245037
vgg16pre	cosine	100	0.21854304635761593
vgg16pre	cosine	100	0.20529801324503313
vgg16pre	cosine	100	0.19867549668874174
vgg16pre	cosine	100	0.19867549668874174
vgg16pre	cosine	100	0.2119205298013245
vgg16pre	cosine	100	0.20529801324503313
vgg16pre	cosine	100	0.21192052980132453
vgg16pre	cosine	100	0.19867549668874174
vgg16pre	cosine	100	0.21192052980132453
vgg16pre	cosine	100	0.2185430463576159
vgg16pre	cosine	100	0.19867549668874174
vgg16pre	cosine	100	0.19867549668874174
vgg16pre	cosine	100	0.2052980132450331
vgg16pre	cosine	100	0.19867549668874174
vgg16pre	cosine	100	0.21192052980132453
vgg16pre	cosine	100	0.21192052980132453
vgg16pre	cosine	100	0.2052980132450331
vgg16pre	cosine	100	0.21192052980132453
vgg16pre	cosine	100	0.24503311258278146
vgg16pre	cosine	100	0.21192052980132453
vgg16pre	cosine	100	0.19867549668874174
vgg16pre	cosine	100	0.19205298013245037
vgg16pre	cosine	100	0.19205298013245037
vgg16pre	cosine	100	0.19867549668874174
vgg16pre	cosine	100	0.21192052980132453
vgg16pre	cosine	100	0.2317880794701987
vgg16pre	cosine	100	0.21192052980132453
vgg16pre	cosine	100	0.21192052980132453
vgg16pre	cosine	100	0.2052980132450331
vgg16pre	cosine	100	0.17218543046357615
vgg16pre	cosine	100	0.21192052980132453
