# Supplementary material for: Privacy risks of whole-slide image sharing in digital pathology
Source: Nat Commun. 2023 May 4;14:2577. doi: 10.1038/s41467-023-37991-y (PMC10160114; doi:10.1038/s41467-023-37991-y)
Supplement: Supplementary file 3 — Source Data [file 41467_2023_37991_MOESM3_ESM.zip › graphs.Rmd]

---
title: "WSI Anonymity Statistics"
output: html_notebook
---

Initialization:

```{r setup, include=FALSE}
require(tidyverse)
require(magrittr)
library(xtable)
library(ggfan)
library(boot)
library(lemon)
library(extrafont)
#install.packages("extrafontdb")
#library(remotes)
# This is needed to avoid No FontName problem
#remotes::install_version("Rttf2pt1", version = "1.3.8")
# This is only needed initially or when fonts change
#extrafont::font_import()
#fonttable()
loadfonts(device = "win")
loadfonts(device = "postscript")
loadfonts(device = "pdf")

theme_set(theme_bw(base_size=14, base_family = 'Linux Biolinum G'))

pagewidth=146
pagewidthunit='mm'
jitterpointalpha = 0.15

round.off <- function (x, digits=0) 
{
  posneg = sign(x)
  z = trunc(abs(x) * 10 ^ (digits + 1)) / 10
  z = floor(z * posneg + 0.5) / 10 ^ digits
  return(z)
}

o <- function(x) {
  subset(x, x == max(x) | x == min(x))
}

f <- function(x) {
  r <- quantile(x, probs = c(0.00, 0.25, 0.5, 0.75, 1))
  names(r) <- c("ymin", "lower", "middle", "upper", "ymax")
  r
}

median_cl_boot <- function(x, conf = 0.95) {
    lconf <- (1 - conf)/2
    uconf <- 1 - lconf
    require(boot)
    bmedian <- function(x, ind) median(x[ind])
    bt <- boot(x, bmedian, 1000)
    bb <- boot.ci(bt, type = "basic")
    data.frame(y = median(x), ymin = quantile(bt$t, lconf), ymax = quantile(bt$t, 
        uconf))
}


dataScanners = read.csv('Figure-3_E-1.csv')
dataScanners %<>% mutate_at(vars(extractor), ~ str_replace(., "clr", "SimCLRv2")) %>% mutate_at(vars(extractor), ~ str_replace(., "resnet", "ResNet")) %>% mutate_at(vars(extractor), ~ str_replace(., "vgg16", "VGG16")) %>% mutate_at(vars(extractor) , ~ str_replace(., "VGG16pre", "VGG16histo")) %>% mutate_at(vars(extractor), ~ str_replace(., "img2vec", "Img2vec")) %>% mutate_at(vars(extractor), ~ str_replace(., "inception", "Inception")) %>% filter(metric == "cosine") %>% mutate_at(vars(metric), ~ str_replace(., "cosine", "Cosine")) %>% mutate_at(vars(metric), ~ str_replace(., "new_euclid", "Euclidean"))
dataScannersEnhanced = dataScanners %>% group_by(extractor, metric) %>% mutate(group=paste(extractor,metric,sep="-")) %>% mutate(misses = factor(round(28*(1-result), digits=0))) %>% mutate(result=as.numeric(round(result, digit=8)))

dataConsecutive = read.csv('Figure-4_E-2a.csv')
dataConsecutive %<>% mutate_at(vars(extractor), ~ str_replace(., "clr", "SimCLRv2")) %>% mutate_at(vars(extractor), ~ str_replace(., "resnet", "ResNet")) %>% mutate_at(vars(extractor), ~ str_replace(., "vgg16", "VGG16")) %>% mutate_at(vars(extractor) , ~ str_replace(., "VGG16pre", "VGG16histo")) %>% mutate_at(vars(extractor), ~ str_replace(., "img2vec", "Img2vec")) %>% mutate_at(vars(extractor), ~ str_replace(., "inception", "Inception")) %>% filter(metric == "cosine") %>% mutate_at(vars(metric), ~ str_replace(., "cosine", "Cosine")) %>% mutate_at(vars(metric), ~ str_replace(., "new_euclid", "Euclidean"))
dataConsecutiveEnhanced = dataConsecutive %>% group_by(extractor, metric) %>% mutate(group=paste(extractor,metric,sep=",")) %>% mutate(misses = factor(round(151*(1-result), digits=0)))

dataDistances = read.csv('Figure-5_E-2b.csv')
dataDistances %<>% mutate_at(vars(extractor), ~ str_replace(., "clr", "SimCLRv2")) %>% mutate_at(vars(extractor), ~ str_replace(., "resnet", "ResNet")) %>% mutate_at(vars(extractor), ~ str_replace(., "vgg16", "VGG16")) %>% mutate_at(vars(extractor) , ~ str_replace(., "VGG16pre", "VGG16histo")) %>% mutate_at(vars(extractor), ~ str_replace(., "img2vec", "Img2vec")) %>% mutate_at(vars(extractor), ~ str_replace(., "inception", "Inception")) %>% filter(metric == "cosine") %>% mutate_at(vars(metric), ~ str_replace(., "cosine", "Cosine")) %>% mutate_at(vars(metric), ~ str_replace(., "new_euclid", "Euclidean"))
dataDistances %<>% mutate(distance = distance + 1)

dataCropDistances = read.csv('Figure-10_cE-2b.csv')
dataCropDistances %<>% mutate_at(vars(extractor), ~ str_replace(., "clr", "SimCLRv2")) %>% mutate_at(vars(extractor), ~ str_replace(., "resnet", "ResNet")) %>% mutate_at(vars(extractor), ~ str_replace(., "vgg16", "VGG16")) %>% mutate_at(vars(extractor) , ~ str_replace(., "VGG16pre", "VGG16histo")) %>% mutate_at(vars(extractor), ~ str_replace(., "img2vec", "Img2vec")) %>% mutate_at(vars(extractor), ~ str_replace(., "inception", "Inception")) %>% filter(metric == "cosine") %>% mutate_at(vars(metric), ~ str_replace(., "cosine", "Cosine")) %>% mutate_at(vars(metric), ~ str_replace(., "new_euclid", "Euclidean"))
dataCropDistances %<>% mutate(distance = distance + 1)

dataCropShifts = read.csv('Figure-9_crop-shifts.csv')
dataCropShifts %<>% mutate_at(vars(extractor), ~ str_replace(., "clr", "SimCLRv2")) %>% mutate_at(vars(extractor), ~ str_replace(., "resnet", "ResNet")) %>% mutate_at(vars(extractor), ~ str_replace(., "vgg16", "VGG16")) %>% mutate_at(vars(extractor) , ~ str_replace(., "VGG16pre", "VGG16histo")) %>% mutate_at(vars(extractor), ~ str_replace(., "img2vec", "Img2vec")) %>% mutate_at(vars(extractor), ~ str_replace(., "inception", "Inception")) %>% filter(metric == "cosine") %>% mutate_at(vars(metric), ~ str_replace(., "cosine", "Cosine")) %>% mutate_at(vars(metric), ~ str_replace(., "new_euclid", "Euclidean"))


dataNumberSlides = read.csv('Figure-7b_number-slides.csv')
dataNumberSlides %<>% mutate_at(vars(extractor), ~ str_replace(., "clr", "SimCLRv2")) %>% mutate_at(vars(extractor), ~ str_replace(., "resnet", "ResNet")) %>% mutate_at(vars(extractor), ~ str_replace(., "vgg16", "VGG16")) %>% mutate_at(vars(extractor) , ~ str_replace(., "VGG16pre", "VGG16histo")) %>% mutate_at(vars(extractor), ~ str_replace(., "img2vec", "Img2vec")) %>% mutate_at(vars(extractor), ~ str_replace(., "inception", "Inception")) %>% filter(metric == "cosine") %>% mutate_at(vars(metric), ~ str_replace(., "cosine", "Cosine")) %>% mutate_at(vars(metric), ~ str_replace(., "new_euclid", "Euclidean"))
# number of slides in the CSV is actually total number per patient and not number of probes - one slide goes always into the background knowledge
dataNumberSlides %<>% mutate(number_of_slides = number_of_slides - 1) %>% filter(number_of_slides > 0)

dataNumberPatients = read.csv('Figure-7a_number-patients.csv')
dataNumberPatients %<>% mutate_at(vars(extractor), ~ str_replace(., "clr", "SimCLRv2")) %>% mutate_at(vars(extractor), ~ str_replace(., "resnet", "ResNet")) %>% mutate_at(vars(extractor), ~ str_replace(., "vgg16", "VGG16")) %>% mutate_at(vars(extractor) , ~ str_replace(., "VGG16pre", "VGG16histo")) %>% mutate_at(vars(extractor), ~ str_replace(., "img2vec", "Img2vec")) %>% mutate_at(vars(extractor), ~ str_replace(., "inception", "Inception")) %>% filter(metric == "cosine") %>% mutate_at(vars(metric), ~ str_replace(., "cosine", "Cosine")) %>% mutate_at(vars(metric), ~ str_replace(., "new_euclid", "Euclidean"))

```

Jittered box plots for scanners (not used in the paper) and consecutive slides (Figure 4 - consecutive-boxplot.pdf):

```{r}
aspectr = 0.5
boxwidth = .3
dataScannersEnhanced  %>% ggplot(aes(x=result, y=extractor, fill=extractor)) + stat_summary(fun.data=f, geom="boxplot",width=boxwidth) + stat_boxplot(geom='errorbar',coef=10,width=boxwidth) + stat_summary(fun.data = median_cl_boot, geom = "errorbar", colour = "black", linetype="21", width=.7) + geom_point(pch=21,position = position_jitter(width=0, height = .4),alpha=jitterpointalpha) + labs(x=expression(R[s]), y="Extractor") + coord_cartesian(xlim = c(0.0,1.0), clip="off") + theme(aspect.ratio=aspectr, legend.position = "none")
ggsave("scanners-boxplot.pdf", device=cairo_pdf, width=pagewidth, height=aspectr*pagewidth, units=pagewidthunit, scale=1.3, dpi=600)
dataConsecutiveEnhanced %>% ggplot(aes(x=result, y=extractor, fill=extractor)) + stat_summary(fun.data=f, geom="boxplot",width=boxwidth) + stat_boxplot(geom='errorbar',coef=10,width=boxwidth) + stat_summary(fun.data = median_cl_boot, geom = "errorbar", colour = "black", linetype="21", width=.7) + geom_point(pch=21,position = position_jitter(width=0, height = .4),alpha=jitterpointalpha) + labs(x=expression(R[s]), y="Extractor") + coord_cartesian(xlim = c(0.65,1.0), clip="off") + theme(aspect.ratio=0.5, legend.position = "none")
ggsave("consecutive-boxplot.pdf", device=cairo_pdf, width=pagewidth, height=aspectr*pagewidth, units=pagewidthunit, scale=1.3, dpi=600)
```

For scanners we are eventually presenting number of missed matches directly (Figure 3 - scanners-barplot.pdf).

```{r}
aspectr = .8
dataScannersEnhanced %>% ggplot(aes(x=result)) + geom_bar(width=.02,aes(fill=extractor)) + geom_text(stat='count', aes(y=..count..,label=..count..), vjust=-.5, size=2.5) + geom_text(aes(y=-3,label=misses), vjust=1, size=3.0) + coord_cartesian(xlim = c(0.6,1.05), clip="off") + scale_x_continuous(breaks = seq(0.1, by=0.1)) + scale_y_continuous(expand = expansion(mult = c(.1, .2))) + guides(fill = guide_legend(reverse = TRUE)) + facet_wrap(~fct_rev(extractor), ncol=3, drop=FALSE) + labs(x=expression(R[s]), y="Result count") + theme(aspect.ratio=aspectr)
ggsave("scanners-barplot.pdf", device=cairo_pdf,  width=pagewidth, height=.7*aspectr*pagewidth, units=pagewidthunit, scale=1.3, dpi=600)
```

Visualization of distance measures - a boxplot for full WSIs (Figure 5 - distances-boxplot.pdf) and a boxplot for cropped WSIs (Figure 10 - distances-crop-boxplot.pdf). Note that violin plots are not used in the paper as they are less common type of visualization and require higher resolution to be viewed properly.

```{r}
boxwidth = .5

aspectr = 0.7
dodge = 0.85
dataDistances %>% mutate(group = paste(distance,extractor,sep='-')) %>% group_by(distance) %>% ggplot(aes(x=factor(distance), y=result,fill=extractor)) + stat_summary(fun.data=f, geom="boxplot",position = position_dodge(width=dodge),width=boxwidth) + stat_boxplot(geom='errorbar',coef=10,position = position_dodge(width=dodge),width=boxwidth) + stat_summary(fun.data = median_cl_boot, geom = "errorbar", colour = "black", linetype="21",position = position_dodge(width=dodge), width=1.2) + geom_point(pch = 21, position = position_jitterdodge(jitter.width = .1, dodge.width = dodge), alpha=jitterpointalpha) + coord_flip() + scale_x_discrete(labels=c("3" = "3 mm (7.0 p/p) ", "6" = "6 mm (5.3 p/p)", "9" = "9 mm (4.0 p/p)", "12" = "12 mm (2.7 p/p)", "15" = "15 mm (2.1 p/p)", "18" = "18 mm (1.4 p/p)")) + labs(y=expression(R[s]), x=expression("Min. distance threshold "~italic(l)~"(avg number of probes per patient)")) + guides(fill = guide_legend(reverse = TRUE, direction = "vertical")) + theme(aspect.ratio=aspectr)
ggsave("distances-boxplot.pdf", device=cairo_pdf, width=pagewidth, height=aspectr*pagewidth, units=pagewidthunit, scale=1.5, dpi=600)

aspectr = 3.0
dodge = 0.9
dataDistances %>% mutate(group = paste(distance,extractor,sep='-')) %>% group_by(distance) %>% ggplot(aes(x=factor(distance), y=result,fill=extractor)) + geom_violin(position = position_dodge(width = dodge)) + geom_boxplot(outlier.shape = NA,position = position_dodge(width = dodge),alpha=.4) + stat_summary(fun.data = median_cl_boot, geom = "errorbar", colour = "black", linetype="21",position = position_dodge(width=dodge), width=1.2)  + geom_point(pch = 21, position = position_jitterdodge(jitter.width = .1, dodge.width = dodge), alpha=jitterpointalpha) + coord_flip() + scale_x_discrete(labels=c("3" = "3 mm (7.0 p/p) ", "6" = "6 mm (5.3 p/p)", "9" = "9 mm (4.0 p/p)", "12" = "12 mm (2.7 p/p)", "15" = "15 mm (2.1 p/p)", "18" = "18 mm (1.4 p/p)")) + labs(y=expression(R[s]), x=expression("Min. distance threshold "~italic(l)~"(avg number of probes per patient)")) + guides(fill = guide_legend(reverse = TRUE)) + theme(aspect.ratio=aspectr)
ggsave("distances-violinplot.pdf", device=cairo_pdf, width=pagewidth, height=aspectr*pagewidth, units=pagewidthunit, scale=2.0, dpi=600)

aspectr = 0.7
dodge = 0.85
dataCropDistances %>% mutate(group = paste(distance,extractor,sep='-')) %>% group_by(distance) %>% ggplot(aes(x=factor(distance), y=result,fill=extractor)) + stat_summary(fun.data=f, geom="boxplot",position = position_dodge(width=dodge),width=boxwidth) + stat_boxplot(geom='errorbar',coef=10,position = position_dodge(width=dodge),width=boxwidth) + stat_summary(fun.data = median_cl_boot, geom = "errorbar", colour = "black", linetype="21",position = position_dodge(width=dodge), width=1.2) + geom_point(pch = 21, position = position_jitterdodge(jitter.width = .1, dodge.width = dodge), alpha=jitterpointalpha) + coord_flip() + scale_x_discrete(labels=c("3" = "3 mm (7.0 p/p) ", "6" = "6 mm (5.3 p/p)", "9" = "9 mm (4.0 p/p)", "12" = "12 mm (2.7 p/p)", "15" = "15 mm (2.1 p/p)", "18" = "18 mm (1.4 p/p)")) + labs(y=expression(R[s]), x=expression("Min. distance threshold "~italic(l)~"(avg number of probes per patient)")) + guides(fill = guide_legend(reverse = TRUE, direction = "vertical")) + theme(aspect.ratio=aspectr)
ggsave("distances-crop-boxplot.pdf", device=cairo_pdf, width=pagewidth, height=aspectr*pagewidth, units=pagewidthunit, scale=1.5, dpi=600)


aspectr = 3.0
dodge = 0.9
dataCropDistances %>% mutate(group = paste(distance,extractor,sep='-')) %>% group_by(distance) %>% ggplot(aes(x=factor(distance), y=result,fill=extractor)) + geom_violin(position = position_dodge(width = dodge)) + geom_boxplot(outlier.shape = NA,position = position_dodge(width = dodge),alpha=.4) + stat_summary(fun.data = median_cl_boot, geom = "errorbar", colour = "black", linetype="21",position = position_dodge(width=dodge), width=1.2) + geom_point(pch = 21, position = position_jitterdodge(jitter.width = .1, dodge.width = dodge), alpha=jitterpointalpha) + coord_flip() + scale_x_discrete(labels=c("3" = "3 mm (7.0 p/p) ", "6" = "6 mm (5.3 p/p)", "9" = "9 mm (4.0 p/p)", "12" = "12 mm (2.7 p/p)", "15" = "15 mm (2.1 p/p)", "18" = "18 mm (1.4 p/p)")) + labs(y=expression(R[s]), x=expression("Min. distance threshold "~italic(l)~"(avg number of probes per patient)")) + guides(fill = guide_legend(reverse = TRUE)) + theme(aspect.ratio=aspectr)
ggsave("distances-crop-violinplot.pdf", device=cairo_pdf, width=pagewidth, height=aspectr*pagewidth, units=pagewidthunit, scale=2.0, dpi=600)
```
Calculating success rate stats for non-consecutive slides (= max in the table). Note that these tables are not directly used in the paper.

```{r}
dataNumberPatients %>% filter(extractor=="SimCLRv2") %>% group_by(number_of_patients) %>% summarize_at(vars(result), list(min=min, Q1=~quantile(., probs = 0.25), median=median, Q3=~quantile(., probs = 0.75), max=max))

dataDistances %>% group_by(distance) %>% summarize_at(vars(result), list(min=min, Q1=~quantile(., probs = 0.25), median=median, Q3=~quantile(., probs = 0.75), max=max))
dataDistancesEpsilons <- dataDistances %>% group_by(distance) %>% summarize_at(vars(result), list(max=max)) %>% mutate(distance = factor(distance), max = sprintf("%0.3f", round.off(max,3))) %>% rename_at(vars(c("distance", "max")), ~ c("distance [mm]", '$\\varepsilon$'))%>% t()
latexTable <- xtable(dataDistancesEpsilons, caption = "Values of $\\varepsilon$ for non-consecutive slides.", label="tab:results:non-consecutive:epsilon")
#align(latexTable) %<>% str_replace("l", "S[table-format=0.3]|")
#align(latexTable) <- xalign(latexTable)
#digits(latexTable) <- xdigits(latexTable)
#display(latexTable) <- xdisplay(latexTable)
print(latexTable,file="tab-results-nonconsecutive-epsilon.tex",append=T,table.placement = "hbtp",caption.placement="bottom", hline.after=seq(from=0,to=nrow(latexTable),by=1), include.colnames = FALSE, sanitize.text.function = function(x){x})

dataCropDistances %>% group_by(distance) %>% summarize_at(vars(result), list(min=min, Q1=~quantile(., probs = 0.25), median=median, Q3=~quantile(., probs = 0.75), max=max))
dataCropDistancesEpsilons <- dataCropDistances %>% group_by(distance) %>% summarize_at(vars(result), list(max=max)) %>% mutate(distance = factor(distance), max = sprintf("%0.3f", round.off(max,3))) %>% rename_at(vars(c("distance", "max")), ~ c("distance [mm]", '$\\varepsilon$'))%>% t()
latexTable <- xtable(dataCropDistancesEpsilons, caption = "Values of $\\varepsilon$ for non-consecutive cropped slides.", label="tab:results:non-consecutive:epsilon")
#align(latexTable) %<>% str_replace("l", "S[table-format=0.3]|")
#align(latexTable) <- xalign(latexTable)
#digits(latexTable) <- xdigits(latexTable)
#display(latexTable) <- xdisplay(latexTable)
print(latexTable,file="tab-results-nonconsecutive-crops-epsilon.tex",append=T,table.placement = "hbtp",caption.placement="bottom", hline.after=seq(from=0,to=nrow(latexTable),by=1), include.colnames = FALSE, sanitize.text.function = function(x){x})
```


Visualization of crop shifts (Figure 9 - cropshifts-boxplot.pdf). Note that violin plot is not used in the paper as they are less common type of visualization.

```{r}
aspectr = 0.7
dodge = 0.75
boxwidth = .5
dataCropShifts %>% group_by(shift,extractor) %>% summarize_at(vars(result), list(min=min, Q1=~quantile(., probs = 0.25), median=median, Q3=~quantile(., probs = 0.75), max=max))
#dataCropShifts %>% mutate(group = paste(shift,extractor,sep='-')) %>% group_by(shift) %>% ggplot(aes(x=factor(shift), y=result,fill=extractor)) + geom_boxplot(outlier.shape = NA,position = position_dodge2()) + geom_point(pch = 21, position = position_jitterdodge(jitter.width = .1), alpha=jitterpointalpha) + coord_flip() + scale_x_discrete(labels=c("0" = "0 px (100%) ", "5" = "5 px (97-98%)", "10" = "10 px (94-96%)", "15" = "15 px (91-93%)", "25" = "25 px (85-89%)", "50" = "50 px (71-78%)", "75" = "75 px (58-67%)", "100" = "100 px (47-55%)")) + labs(y=expression(R[s]), x="Shift (overlap)") + guides(fill = guide_legend(reverse = TRUE)) + theme(aspect.ratio=aspectr)
dataCropShifts %>% mutate(group = paste(shift,extractor,sep='-')) %>% group_by(shift) %>% ggplot(aes(x=factor(shift), y=result,fill=extractor)) + stat_summary(fun.data=f, geom="boxplot",position = position_dodge(width=dodge),width=boxwidth) + stat_boxplot(geom='errorbar',coef=10,position = position_dodge(width=dodge),width=boxwidth)  + stat_summary(fun.data = median_cl_boot, geom = "errorbar", colour = "black", linetype="21",position = position_dodge(width=dodge), width=1.2)  + geom_point(pch = 21, position = position_jitterdodge(jitter.width = .1), alpha=jitterpointalpha*.5) + coord_flip() + scale_x_discrete(labels=c("0" = "0 px (100%) ", "5" = "5 px (97-98%)", "10" = "10 px (94-96%)", "15" = "15 px (91-93%)", "25" = "25 px (85-89%)", "50" = "50 px (71-78%)", "75" = "75 px (58-67%)", "100" = "100 px (47-55%)")) + labs(y=expression(R[s]), x="Shift (overlap)") + guides(fill = guide_legend(reverse = TRUE)) + theme(aspect.ratio=aspectr)
ggsave("cropshifts-boxplot.pdf", device=cairo_pdf, width=pagewidth, height=aspectr*pagewidth, units=pagewidthunit, scale=2.0, dpi=600)

aspectr = 3.0
dodge = 0.9
dataCropShifts %>% mutate(group = paste(shift,extractor,sep='-')) %>% group_by(shift) %>% ggplot(aes(x=factor(shift), y=result,fill=extractor)) + geom_violin(position = position_dodge(width = dodge))  + geom_point(pch = 21, position = position_jitterdodge(jitter.width = .1), alpha=jitterpointalpha*.5) + coord_flip() + scale_x_discrete(labels=c("0" = "0 px (100%) ", "5" = "5 px (97-98%)", "10" = "10 px (94-96%)", "15" = "15 px (91-93%)", "25" = "25 px (85-89%)", "50" = "50 px (71-78%)", "75" = "75 px (58-67%)", "100" = "100 px (47-55%)")) + labs(y=expression(R[s]), x="Shift (overlap)") + guides(fill = guide_legend(reverse = TRUE)) + theme(aspect.ratio=aspectr)
ggsave("cropshifts-violinplot.pdf", device=cairo_pdf, width=pagewidth, height=aspectr*pagewidth, units=pagewidthunit, scale=2.0, dpi=600)
```

Making fanplots of numbers of patients and slides (Figure 8a - numberpatients-intervalplot.pdf and Figure 8b - numberslides-intervalplot.pdf). Note that the boxplot is only used for consistency check and is not used in the paper.

```{r}
aspectr = 0.5
dodge = 0.75
boxwidth = .5
legendxshift = -.5
legendyshift = -2.0
dataNumberSlides %>% group_by(extractor) %>% ggplot(aes(x=factor(number_of_slides), y=result, fill=extractor)) + stat_summary(fun.data=f, geom="boxplot",position = position_dodge(width=dodge),width=boxwidth) + stat_boxplot(geom='errorbar',coef=10,position = position_dodge(width=dodge),width=boxwidth) + stat_summary(fun.data = median_cl_boot, geom = "errorbar", colour = "black", linetype="21",position = position_dodge(width=dodge), width=1.2) + geom_point(pch = 21, position = position_jitterdodge(jitter.width = .1), alpha=jitterpointalpha)+ labs(y=expression(R[s]), x="Number of probes per patient") + guides(fill = guide_legend(reverse = TRUE)) + theme(aspect.ratio=aspectr)
ggsave("numberslides-boxplot.pdf", device=cairo_pdf, width=pagewidth, height=aspectr*pagewidth, units=pagewidthunit, scale=2.0, dpi=600)
ggNumberSlides <- dataNumberSlides %>% group_by(extractor) %>% ggplot(aes(x=number_of_slides, y=result, group=extractor)) + geom_fan(aes(fill=extractor,alpha=..Interval..), intervals=c(.5,1.0), alpha=.3,show.legend=FALSE) + geom_interval(intervals=c(0,.5,1.0)) + scale_linetype_manual(values=c('solid','dotted','dashed'), labels=c('Median','Q1-Q3', 'min-max')) + facet_wrap(~fct_rev(extractor), ncol=3, drop=FALSE) + labs(y=expression(R[s]), x="Number of probes per patient") + guides(fill = guide_legend(reverse = TRUE)) + theme(aspect.ratio=aspectr) + theme(legend.direction="horizontal", legend.position="bottom")
#ggplotGrob(ggNumberSlides)
#set_last_plot(reposition_legend(ggNumberSlides, 'bottom right', panel = 'panel-3-2'))
#set_last_plot(reposition_legend(ggNumberPatients, 'center', panel = 'panel-2-2', x=legendxshift, y=legendyshift))
ggNumberSlides
ggsave("numberslides-intervalplot.pdf", device=cairo_pdf, width=pagewidth, height=aspectr*pagewidth, units=pagewidthunit, scale=2.0, dpi=600)
#(ggNumberPatients <- dataNumberPatients %>% group_by(extractor) %>% ggplot(aes(x=number_of_patients, y=result, group=extractor)) + geom_fan(aes(fill=extractor,alpha=..Interval..), intervals=c(.5,1.0), alpha=.3,show.legend=FALSE) + geom_interval(intervals=c(0,.5,1.0)) + scale_linetype_manual(values=c('solid','dotted','dashed'), labels=c('Median','25-75%', 'min-max')) + facet_wrap(~fct_rev(extractor), ncol=3, drop=FALSE) + labs(y=expression(R[s]), x="Number of patients") + guides(fill = guide_legend(reverse = TRUE)) + theme(aspect.ratio=aspectr))
ggNumberPatients <- dataNumberPatients %>% group_by(extractor) %>% ggplot(aes(x=number_of_patients, y=result, group=extractor)) + geom_fan(aes(fill=extractor,alpha=..Interval..), intervals=c(.5,1.0), alpha=.3,show.legend=FALSE) + geom_interval(intervals=c(0,.5,1.0)) + scale_linetype_manual(values=c('solid','dotted','dashed'), labels=c('Median','Q1-Q3', 'min-max')) + facet_wrap(~fct_rev(extractor), ncol=3, drop=FALSE) + labs(y=expression(R[s]), x="Number of patients") + guides(fill = guide_legend(reverse = TRUE)) + theme(aspect.ratio=aspectr) + theme(legend.direction="horizontal", legend.position="bottom")
#ggplotGrob(ggNumberPatients)
#set_last_plot(reposition_legend(ggNumberPatients, 'bottom right', panel = 'panel-3-2', y=-1.2))
#set_last_plot(reposition_legend(ggNumberPatients, 'center', panel = 'panel-2-2', x=legendxshift, y=legendyshift))
ggNumberPatients
ggsave("numberpatients-intervalplot.pdf", device=cairo_pdf, width=pagewidth, height=aspectr*pagewidth, units=pagewidthunit, scale=2.0, dpi=600)
```
